# Supplementary material for: A segregated cortical stream for retinal direction selectivity
Source: Nat Commun. 2020 Feb 11;11:831. doi: 10.1038/s41467-020-14643-z (PMC7012930; doi:10.1038/s41467-020-14643-z)
Supplement: Supplementary file 4 — Source Data [file 41467_2020_14643_MOESM4_ESM.xlsx]

## Sheet: Figure 1
	Figure 1b												Figure 1f			Figure 1g					Figure 1h												Figure 1i					Figure 1j
	Area V1 - WT	.3Hz	.75Hz	1.2Hz	1.8Hz		Area V1 - Frmd7tm	.3Hz	.75Hz	1.2Hz	1.8Hz			Fraction DS		Area RL - WT	Area RL - Frmd7tm	Area PM - WT	Area PM - Frmd7tm		Area RL - WT	.3Hz	.75Hz	1.2Hz	1.8Hz		Area RL - Frmd7tm	.3Hz	.75Hz	1.2Hz	1.8Hz		Area RL .3Hz - WT	Area RL 1.2Hz - WT	Area RL .3Hz - Frmd7tm	Area RL 1.2Hz - Frmd7tm		Area RL .3Hz - WT	Area RL 1.2Hz - WT	Area RL .3Hz - Frmd7tm	Area RL 1.2Hz - Frmd7tm		Area PM .3Hz - WT	Area PM 1.2Hz - WT	Area PM .3Hz - Frmd7tm	Area PM 1.2Hz - Frmd7tm
	P	0.3859	0.59224	1	0.66345		P	0.51259	0.66924	0.40128	0.16471		Area RL - WT	0.276		10	40	60	40		P	0.59476	0.74814	0.98242	1		P	0.24615	0.16418	0.05004	0		7.5515	48.132	11.416	21.341		345.42	320.2	323.85	276.48		240.05	340.57	356.94	2.0819
	A	0.3085	0.4374	0.67533	0.47911		A	0.56883	0.45803	0.13307	0		Area RL - Frmd7tm	0.252		60	25	40	10		A	0.59747	0.73209	0.80291	0.61906		A	0.57942	0.66167	0.48639	0.45054		12.586	8.3244	12.294	12.04		255.37	254.73	197.73	154.08		136.1	352.31	309.97	178.59
	D	0.32234	0.47948	0.59855	0.22482		D	0.59228	0.68088	0.57298	0.17552		Area PM - WT	0.349		60	10	10	10		D	0.65351	0.67735	0.63391	0.53527		D	0.66744	0.64924	0.54477	0.52895		14.416	5.2295	14.49	12.689		87.67	19.622	47.52	299.18		353.57	88.381	270.76	231.32
	V	0.37204	0.63449	0.57479	0.30013		V	0.56125	0.78648	0.55223	0.31048		Area PM - Frmd7tm	0.361		60	10	40	60		V	0.51653	0.60066	0.60333	0.61759		V	0.58158	0.55129	0.51596	0.50555		11.213	5.5496	12.184	11.031		112.04	79.769	290.91	247.07		44.995	29.799	24.325	11.281
																40	10	40	40														14.989	5.6564	12.514	10.094		294.35	67.293	166.21	180.81		31.676	316.35	354.52	3.9418
	Area LM - WT	.3Hz	.75Hz	1.2Hz	1.8Hz		Area LM - Frmd7tm	.3Hz	.75Hz	1.2Hz	1.8Hz					60	25	10	10		Area PM - WT	.3Hz	.75Hz	1.2Hz	1.8Hz		Area PM - Frmd7tm	.3Hz	.75Hz	1.2Hz	1.8Hz		12.586	5.7631	13.502	11.175		66.53	159.19	90.09	348.58		333.3	249.75	47.797	359.84
	P	0.34018	0.57492	0.77516	0		P	0.28479	0.35945	0.19424	0.14821					60	10	40	10		P	0.7856	0.41906	0.2746	0		P	0.76746	0.57079	0.47783	0.3866		15.103	4.3757	11.636	10.887		187.61	251.97	235.3	237.69		33.772	281.01	36.131	80.466
	A	0.26588	0.17918	0.37015	0.13044		A	0.32585	0.13152	0.34471	0.01088					60	10	10	60		A	0.71863	0.52424	0.30495	0.1943		A	0.69397	0.52359	0.36551	0.27629		11.556	16.969	11.965	10.743		71.21	268.38	53.55	1.1219		11.547	197.44	235.26	21.427
	D	0.39085	0.6042	0.55716	0.031111		D	0.58504	0.79993	1	0.35785					10	25	25	10		D	0.86746	0.54962	0.35253	0.19674		D	0.58205	0.51771	0.37292	0.27634							15.27	24.891	327.88	21.813		349.36	299.56	316.08	15.354
	V	0.68953	0.94792	0.54093	0.24212		V	0.67876	0.774	0.81399	0.54859					60	10	10	60		V	1	0.54504	0.38766	0.24137		V	0.64755	0.50361	0.40882	0.39813		Area PM .3Hz - WT	Area PM 1.2Hz - WT	Area PM .3Hz - Frmd7tm	Area PM 1.2Hz - Frmd7tm		150.05	121.82	98.11	274.93		357.89	277.13	141.95	260.16
																25	10	60	10														20.19	19.12	22.7	24.53		239.88	295.8	264.57	284.87		64.205	286.67	259.11	119.69
	Area AL - WT	.3Hz	.75Hz	1.2Hz	1.8Hz		Area AL - Frmd7tm	.3Hz	.75Hz	1.2Hz	1.8Hz					60	40	10	10														15.99	15.17	18.16	13.61		81.42	273.72	24.08	313.73		220.48	337.97	164.26	354.36
	P	0.09373	0.51202	1	0.87226		P	0.23357	0.49563	0.67581	0.96545					25	25	25	10														10.34	12.64	6.6	9.97		250.54	13.901	33.56	251.47		275.61	294.63	251.05	346.82
	A	0.051596	0.12922	0.51265	0.42568		A	0.24011	0.2998	0.47052	0.35768					60	10	25	10														8.4	9.16	7.7	7.75		339.71	252.76	182.29	272.27		56.459	138.92	22.649	11.39
	D	0.080455	0.24089	0.65124	0.53669		D	0.047312	0.16327	0.69568	0.60203					40	60	40	10														5.33	6	7.02	8.54		116.09	57.639	343.36	31.69		53.014	315.52	55.318	41.164
	V	0	0.22353	0.62803	0.70876		V	0.11866	0.27509	0.51285	0.49168					60	10	40	10														9.05	8.06	10.45	11.08		265.08	338.52	247.59	235.19		320.41	42.463	354.43	244.54
																60	40	10	10														13.89	11.53	14.17	10.92		300.06	37.639	0.98	17.449		282.9	330.31	333.98	305.49
	Area RL - WT	.3Hz	.75Hz	1.2Hz	1.8Hz		Area RL - Frmd7tm	.3Hz	.75Hz	1.2Hz	1.8Hz					60	10	25	10														16.8	18.33	13.2	13.61		320.67	91.971	27.47	199.76		37.518	24.595	29.596	85.108
	P	0.40623	0.60982	1	0.76597		P	0.16438	0.21857	0.10676	0					60	25	60	40																			63.93	132.02	240.61	102.04		150.49	260.4	297.19	274.02
	A	0.30667	0.48874	0.71816	0.45573		A	0.25973	0.24605	0.17441	0.035921					60	40	60	60																			359.82	129.61	21.92	71.135		193.83	339.13	42.125	270.07
	D	0.30057	0.30164	0.26673	0.12509		D	0.25302	0.25151	0.16815	0.046627					10	25	10	10																			189.4	9.9171	32.19	354.51		251.99	25.448	181.63	19.191
	V	0.36796	0.39945	0.32159	0.16802		V	0.34033	0.27652	0.18296	0.10168					25	10	25	10																			98.26	284.03	305.48	295.72		352.05	235.69	75.4	358.6
																60	60	40	25																			200.07	69.225	244.31	3.9548		281.57	143.6	34.111	336.38
	Area AM - WT	.3Hz	.75Hz	1.2Hz	1.8Hz		Area AM - Frmd7tm	.3Hz	.75Hz	1.2Hz	1.8Hz					60	10	40	10																			126.28	350.36	293.7	110.75		55.961	49.394	259.6	70.175
	P	0.53973	0.31446	0.56705	0		P	0.21335	0.29949	0.28213	0.36429					40	25	10	10																			149.43	179.5	77.82	88.228		22.62	285.61	1.7881	32.754
	A	0.60778	0.80807	0.13852	0.29997		A	0.53938	0.65689	0.93412	0.59159					40	10	25	10																			114.27	117.85	263.36	188.81		321.94	356.69	5.6321	128.5
	D	0.31933	0.40309	0.3031	0.72422		D	0.73887	0.50812	1	0.22518					40	60	25	10																			205.57	3.066	251.94	263.84		318.6	13.824	352.79	6.6737
	V	0.89578	0.76425	0.57238	0.24042		V	0.66665	0.70854	0.63354	0.19304					60	10	40	10																			10.79	236.51	32.67	25.795		357.37	313.85	25.124	4.1635
																10	25	10	60																			243.59	34.567	253.11	97.614		102.87	7.5449	155	64.242
	Area PM - WT	.3Hz	.75Hz	1.2Hz	1.8Hz		Area PM -Frmd7tm	.3Hz	.75Hz	1.2Hz	1.8Hz					25	25	10	10																			78.38	66.002	128.34	3.2674		318.33	58.497	195.01	85.028
	P	0.84635	0.60761	0.23751	0.11332		P	0.72557	0.65785	0.3199	0.23363					25	10	10	10																			69.57	66.18	185.31	204.44		131.71	250	256.18	44.58
	A	1	0.73306	0.59986	0.055518		A	0.8762	0.62548	0.4066	0.13512					60	10	40	10																			256.89	322.49	217.81	111.53		142.9	16.331	47.408	274.74
	D	0.94204	0.54191	0.42848	0.28752		D	0.92325	0.5402	0.29508	0.20767					60	10	60	10																			117.99	331.19	101.15	220.89		344.04	186.85	143.86	3.4546
	V	0.81548	0.89707	0.54735	0		V	0.99365	0.89768	0.60066	0.29722					60	10	25	10																			302.03	274.71	107.17	247.69		277.99	312.89	253.32	278.18
																40	25	40	10																			318.25	134	56.58	86.715		279.99	48.077	264	340.05
																60	10	10	10																			174.44	286.5	69.05	261.04		54.922	312.51	266.28	193.34
																10	10	10	25																			140.41	310.77	173.79	120.52		31.527	346.52	257.97	54.33
																60	10	10	10																			142.49	269.57	113.37	106.72		83.757	307.66	246.5	172.64
																10	10	25	10																			330.06	233.55	330.95	96.634		17.961	5.2452	345.72	90.222
																60	25	10	10																			86.14	233.45	247.83	220.02		30.514	316.34	259	215.11
																60	10	10	10																			82.09	63.133	296.06	200.23		327.13	354.36	61.236	137.59
																60	10	10	10																			140.64	246.37	4.05	42.626		280.63	345.46	60.096	108.61
																60	10	10	10																			39.55	244.87	129.44	109.56		292.05	42.92	216.26	339.47
																10	10	60	10																			74.73	19.75	290.83	157.23		164.8	355.61	337.67	351.26
																10	10	10	10																			27.34	161.43	79.27	127.51		343.59	358.04	331.77	64.764
																60	10	10	10																			66.18	67.711	199.8	270.09		12.248	15.429	54.659	290.03
																10	10	25	10																			194.6	23.894	224.53	356.68		334.06	353.33	50.529	295.99
																25	10	10	10																			330.25	137.04	268.17	263.08		340.46	328.76	25.497	152.59
																60	60	25	10																			300.64	122.48	281.11	164.77		311.09	43.972	326.08	130.46
																60	60	40	10																			147.42	14.743	352.22	1.9806		310.93	116.76	337.37	187.14
																60	10	10	10																			281.3	135.52	3.11	341.37		330.08	25.808	125.02	138.9
																40	40	60	10																			338.53	331.84	200.55	200.6		32.259	138.03	341.52	110.32
																60	10	25	25																			143.67	141.8	202.07	148.08		56.71	303.29	285.75	352.66
																60	10	60	10																			230.05	192.57	324.16	173.98		24.344	2.644	295.26	323.35
																60	10	60	40																			187.1	39.098	241.99	194.12		312.73	137.42	280.45	150.51
																10	10	25	40																			161.43	289.45	241.57	287.88		13.508	311.84	169.96	339.72
																25	60	40	10																			60.73	127.48	330.78	174.34		323.4	52.384	341.02	340.49
																60	25	60	10																			160.03	315.08	258.17	195.82		339.86	179.14	76.589	340.88
																60	10	25	25																			101.59	204.43	210.44	247.35		349.24	28.65	83.866	266.92
																40	10	10	60																			349.34	253.65	269.22	109.56		331.82	29.405	356.11	351.02
																60	25	10	10																			234.29	215.27	242.64	28.3		13.856	28.712	300.55	219.72
																60	40	40	10																			101.78	279.27	78.2	59.27		212.32	0.55128	90.521	40.19
																60	10	25	10																			29.99	137.66	167.06	241.51		358.41	19.579	112.32	293.78
																10	40	25	60																			49.72	285.15	104.31	309.77		342.47	66.298	320.42	282.6
																60	10	40	60																			83.94	183.16	81.49	181.25		314.86	258.44	307.75	99.519
																40	60	10	25																			344.88	300.54	239.82	31.505		342.65	10.533	312.6	335.64
																60	10	10	40																			17.94	110.81	103.65	43.01		354.16	301.15	356.82	74.419
																60	25	10	10																			188.68	87.777	208.1	14.188		359.24	336.71	334.3	209.29
																40	10	10	40																			76.77	34.674	39.09	191.49		45.502	324.69	247.21	300.52
																60	10	10	40																			21.48	127.88	150.67	101.29		131.36	82.075	253.36	330.55
																25	10	10	25																			148.96	267.58	275.66	292.57		67.132	247.16	305.81	301.66
																60	25	10	10																			172.59	213.5	161.79	183.96		68.24	247.49	38.7	16.951
																60	10	10	25																			15.09	259.06	46.77	61.956		88.489	338.85	205.75	32.231
																25	10	60	10																			140.14	166.83	238.32	112.95		357.87	13.171	2.5206	341.73
																60	10	40	40																			13.27	158.53	151.49	272.05		65.267	308.5	104.09	242.89
																40	10	60	60																			153.37	55.129	24.64	118.79		278.21	82.339	287.48	41.716
																40	25	25	60																			51	154.19	217.6	349.07		118.19	59.816	179.92	214.68
																60	10	10	60																			328.75	85.482	132.82	321.04		305.54	344.23	285.26	19.426
																40	25	60	10																			138.21	150.78	240.72	53.315		279.8	65.006	32.203	341.1
																60	25	10	60																			186.24	231.24	272.82	193.31		319.93	282.48	315.4	96.951
																60	25	60	40																			128.41	339.83	352.45	48.077		256.13	314.1	304.54	77.751
																60	60	40	10																			109.55	50.565	301.14	94.716		300.36	3.4016	2.2031	6.4723
																40	60	10	10																			159.39	282.22	149.51	215.86		357.24	85.479	46.657	1.8814
																60	10	60	40																			111.43	201.09	158.42	90.118		97.446	352.91	268.84	314.59
																60	25	40	25																			298.37	187.21	2.15	359.22		301.6	351.22	23.031	43.105
																25	60	10	10																			204.61	236.66	210.27	62.195		144.59	72.819	9.3299	96.951
																60	25	25	25																			237.9	139.57	174.97	60.498		144.65	287.53	12.258	77.751
																25	25	10	40																			284.49	103.38	172.6	125.51		226.46	340.93	190.15	6.4723
																60	25	40	60																			222.34	68.312	311.86	32.598		11.6	64.242	357.83	1.8814
																60	40	10	60																			305.2	168.89	68.83	192.05		341.62	85.028	338.91	43.105
																60	25	10	25																			270.09	11.384	148.59	86.215		107.53	23.877	37.019	64.242
																60	25	25	25																			103.55	187.2	357.77	135.36		42.002	181.03	19.282	85.028
																60	25	25	10																			137.88	132.6	319.12	188.81		83.347	213.62	105.81	8.9002
																60	25	60	10																			131.18	156.41	188.38	78.349		129.25	176.19	289.81	168.06
																60	10	25	10																			87.71	224.45	289.1	326.28		319.31	336.33	102.29	203.47
																60	10	60	10																			205.5	215.08	131.38	284.43		52.272	9.2161	250.85	316.61
																60	10	60	10																			279.78	85.552	314.31	47.343		289.04	80.636	218.27	68.428
																60	10	10	10																			296.58	191.79	263.26	2.1481		51.893	67.768	211.92	15.896
																60	60	10	40																			171.08	89.394	285.04	221.53		319.01	64.514	159.27	16.793
																60	25	40	25																			97.72	131.05	148.58	165.94		330.4	325.43	280.88	10.839
																60	10	25	25																			36.59	18.436	286.51	324.59		307.56	52.822	226.7	284.32
																60	60	10	25																			37.53	188.81	56	107.42		292.32	271.84	46.781	327.08
																25	60	10	25																			32.07	320.52	201.43	8.4718		268.8	23.279	328.15	7.6975
																60	60	10	10																			103.26	297.96	89.35	287.5		94.019	51.813	64.996	316.17
																60	10	10	25																			319.61	6.6644	302.33	95.7		294.58	13.649	147.58	291.86
																40	60	60	10																			225.93	233.97	179.46	331.39		243.87	40.204	137.47	347.38
																60	60	10	10																			354.21	161.79	37.64	87.133		322.58	322.37	226.7	218.92
																60	60	25	10																			302.85	16.811	41.83	244.48		167.45	357.5	46.781	275.09
																60	60	60	10																			168.77	142.48	294.46	53.371		304.91	3.2024	147.58	8.7936
																40	60	60	10																			53.07	106.16	212.27	84.637		5.8498	21.617	137.47	73.845
																40	60	40	10																			190.56	202.69	65.1	139.21		40.534	31.434	280.88	93.278
																25	25	40	10																			166.54	342.5	269.37	100.16		102.18	318.04	155	355
																60	10	10	40																			9.44	292.63	154.17	8.8387		96.429	282.84	195.01	62.577
																60	25	10	10																			56.77	15.831	47.64	131.74		34.879	291.5	256.18	40.704
																60	60	40	25																			153.7	4.0913	179.54	342.86		27.545	31.639	47.408	58.344
																25	40	60	40																			227.49	330.79	119.07	120.6		10.587	18.281	143.86	308.46
																60	10	40	10																			318.13	27.144	277.83	146.04		87.933	23.256	253.32	31.669
																25	10	60	10																			285.13	256.06	6.72	319.7		348.51	300.04	264	310.59
																60	25	60	40																			64.99	136.53	247.07	271.34		155	50.927	266.28	64.242
																60	10	40	10																			350.07	169.3	120.06	47.641		195.01	233.09	257.97	85.028
																60	10	60	10																			335.59	21.966	316.65	63.103		256.18	257.05	246.5	4.1635
																25	25	60	10																			169.39	333.7	328.77	18.735		47.408	270.72	196.03	64.242
																25	10	60	10																			108.34	252.19	223.61	171.34		143.86	256.23	104.84	85.028
																60	10	10	10																			89.16	68.762	352.45	166.07		253.32	296.03	160.83	340.57
																60	10	10	25																			176.61	146.14	45.77	71.527		264	226.81	53.347	352.31
																60	60	40	10																			282.68	5.7	227.22	175.08		266.28	3.7629	194.49	88.381
																60	60	40	10																			107.92	302.7	42.27	14.474		257.97	41.797	316.24	29.799
																60	40	60	25																			89.24	240.36	103.11	311.3		246.5	7.643	315.65	316.35
																60	10	10	10																			339.94	160.69	67.67	127.3		80.362	11.335	44.369	277.13
																60	10	10	10																			327.59	210.22	107.97	1.3978		294.07	116.54	359.7	286.67
																25	10	25	25																			67.77	329.02	98.08	8.2443		25.691	296.88	10.431	337.97
																25	10	10	40																			162.19	93.964	337.52	253.49		276.96	314.45	73.375	294.63
																60	10	10	10																			124.91	241.64	357.34	319.87		138	73.665	242.05	138.92
																40	10	10	60																			40.77	114.66	274.46	264.73		125.54	20.552	322.44	315.52
																60	10	60	40																			11.23	281.41	61.67	95.353		0.70874	90.345	331	249.75
																60	10	25	60																			260.06	252.65	231.13	5.24		355.9	305.45	145.71	281.01
																60	10	60	10																			51.88	146.06	173.94	91.365		314.94	323.29	345.11	197.44
																60	10	60	60																			21.85	51.16	37.58	287.75		111.18	344.52	12.022	299.56
																60	10	25	25																			134.51	3.2892	196.45	81.769		266.68	73.472	328.07	1.4853
																60	10	40	40																			175.39	237.11	348.19	330.45		16.957	9.9601	354.08	230.02
																40	10	10	10																			14.04	11.594	9.2	185.79		67.699	343	355.53	86.346
																10	10	25	25																			117.6	111.64	85.16	59.894		239.51	42.799	329.9	281.63
																60	60	10	25																			278.05	185.93	167.43	4.3763		304.97	2.0391	29.169	359.41
																60	10	60	25																			78.56	177.28	79.94	287.14		194.46	6.2825	52.027	265.13
																60	10	40	40																			289.65	292.16	308.67	190.64		209.57	89.008	323.15	9.6358
																60	40	40	10																			325.37	186.96	211.47	74.463		117.64	17.332	322.86	37.199
																40	60	40	10																			101.41	30.864	260.98	291.41		156.03	349.18	11.637	91.886
																60	10	60	25																			88.79	340.68	203.38	272.16		293.52	45.501	1.3964	336.25
																40	25	25	60																			144.01	36.001	339.88	38.561		79.157	52.724	59.836	216.33
																60	25	40	10																			78.37	139.45	274.04	14.361		284.88	67.932	255.85	117.77
																40	10	10	10																			219.59	308.57	2.21	250.67		8.9221	48.147	148.35	348.36
																60	10	10	25																			198.3	96.494	356.83	66.098		39.344	137.36	154.97	16.143
																60	25	10	60																			211.57	243.08	178.31	20.168		150.68	332.52	271.26	258.98
																60	25	40	25																			274.89	11.585	288.48	25.415		347.16	55.69	155	48.779
																60	25	10	60																			346.48	216.65	323.86	227.44		354.24	326.58	195.01	310.27
																60	10	10	10																			304.51	172.86	94.81	164.97		77.5	315.07	256.18	5.7932
																60	60	60	10																			7.55	162.06	8.77	67.482		290.58	177.87	47.408	354.61
																60	25	25	10																			109.35	241.15	101.12	14.636		17.601	331.32	143.86	333.7
																60	10	10	40																			325.82	186.99	324.86	141.83		72.559	266.67	253.32	344.34
																60	10	25	25																			197.54	252.55	203.63	109.9		356.38	323.84	264	294.26
																60	25	10	10																			215.81	230.38	209.6	134.2		119.24	327.7	266.28	279.36
																60	10	10	25																			134.31	40.059	355.08	285.3		15.622	311.71	257.97	310.7
																60	25	10	25																			244.79	255.54	88.12	5.566		262.02	353.72	246.5	317.66
																60	60	10	60																			113.29	238.12	60.96	2.869		24.025	221.12	25.126	310.65
																60	10	10	60																			17.69	66.52	46.62	286.95		98.373	324.8	155	284.09
																60	60	60	10																			320.87	137.72	79.1	120.9		118.83	278.18	195.01	313.98
																60	25	10	10																			19.33	8.6001	15	273.17		20.215	340.05	256.18	274.57
																60	40	40	10																			324.56	188.03	319.64	239.44		65.585	193.34	47.408	289.31
																40	60	10	10																			358.12	170.33	34.18	66.919		88.536	54.33	143.86	294.84
																25	10	60	25																			30.13	139	68.74	325.36		71.707	172.64	253.32	306.77
																60	60	10	25																			291.91	313.67	332.81	77.966		148.71	90.222	264	289.75
																60	60	10	10																			178.35	75.127	165.68	69.717		53.321	215.11	266.28	180.12
																60	60	40	25																			202.02	197.88	129.59	190.28		11.285	137.59	257.97	88.764
																60	40	10	10																			287.76	34.452	125.22	249.9		47.627	108.61	246.5	209.78
																40	25	10	25																			189.6	67.873	137.69	3.1528		341	339.47	240.05	16.693
																60	10	10	40																			138.92	337.89	37.06	291.74		22.285	351.26	136.1	289.37
																60	25	25	10																			299.47	200.73	292.71	13.333		5.1306	64.764	353.57	110.67
																60	60	40	10																			102.7	216.42	44.91	284.56		196	290.03	44.995	119.4
																60	25	40	60																			24.35	27.445	63.21	147.8		281.34	295.99	31.676	315.67
																25	60	10	25																			192.5	224.52	199.04	137.01		119.52	152.59	333.3	244.05
																60	40	40	10																			324.22	309.95	355.48	139.1		346.23	130.46	33.772	164.79
																60	25	60	10																			82.85	238.4	178.42	42.898		129.09	187.14	11.547	133.49
																40	25	10	60																			79.97	291.39	292.54	74.098		12.83	138.9	349.36	225.95
																60	25	40	40																			298.81	89.346	153.6	93.771		6.0894	110.32	357.89	140.08
																40	10	10	40																			306.15	7.1916	73.77	21.015		343.76	352.66	282.9	17.022
																60	10	40	10																			247.44	173.96	213.77	223.31		10.375	323.35	37.518	220.7
																60	10	40	10																			81.24	214.04	301.06	74.945		357.34	150.51	150.49	244.9
																60	60	25	10																			157.44	277.33	249.33	8.2062		314.73	339.72	64.205	31.529
																60	10	40	40																			142.76	140.65	1.42	314.95		320.46	340.49	220.48	242.69
																60	25	25	10																			124.25	171.38	322.18	188.66		307.34	340.88	275.61	86.679
																40	60	25	10																			261.83	147.7	135.57	203.64		356.41	266.92	56.459	95.639
																60	40	25	10																			73.03	40.836	147.04	100.07		347.14	351.02	53.014	335.19
																40	10	40	60																			210.19	163.17	166.52	301.92		341.8	219.72	320.41	53.213
																40	25	25	40																			210.98	234.07	232.39	320.57		3.8648	40.19	28.359	171.97
																60	25	25	40																			93.61	178.2	157.14	19.999		23.053	293.78	134.99	291.36
																60	25	25	40																			287.4	157.96	332.89	247.4		350.9	282.6	347.25	247.42
																60	40	25	10																			96.85	159.71	28.65	308.29		329.33	99.519	354.54	229.94
																60	60	40	10																			56.97	20.678	347.77	25.089		346.01	335.64	6.8727	122.74
																25	25	40	60																			328.03	101.3	106.7	76.153		30.95	74.419	23.974	222.52
																60	10	40	25																			268.93	112.75	132.77	184.14		209	209.29	13.283	218.35
																40	25	40	10																			220.69	237.29	146.98	312.93		133.97	34.569	16.041	120.2
																60	40	60	25																			314.8	186.27	309.35	27.546		129.56	109.55	10.032	124.69
																60	10	40	10																			143.87	261.49	242.87	31.142		24.304	30.306	16.924	322.47
																60	10	25	40																			3.24	222.19	87.25	102.61		329.19	240.7	92.457	338.23
																10	25	60	40																			111.58	198.91	110.26	179.12		136.72	292.78	20.628	1.266
																25	25	25	10																			253.32	83.37	344.08	188.26		14.258	251.17	111.26	127.06
																25	60	10	10																			259.62	111.93	195.57	162.48		173.9	149.69	328.26	339
																40	10	40	25																			97.26	98.226	171.2	139.04		139.2	243.88	14.238	158.09
																60	40	40	60																			116.7	215.7	56.07	9.3409		231.42	255.7	32.966	174.97
																40	10	10	10																			113.31	313.05	350.2	190.95		276.71	280.82	17.131	257.41
																60	10	10	10																			310.56	18.131	283.61	221.03		322.83	283.15	34.682	16.092
																60	10	25	10																			164.53	47.089	73.74	284.08		144.28	198.95	53.458	308.55
																60	10	60	10																			164.02	84.075	277.43	102.32		306.01	178.16	44.964	208.06
																40	10	10	10																			175.73	109.4	134.96	14.306		331.77	273.84	41.812	75.352
																60	10	10	10																			350.63	129.45	45.08	25.693		54.659	271.09	344.05	202.79
																60	10	10	10																			171.51	174.36	276.61	90.126		50.529	325.51	32.206	42.911
																60	10	10	10																			327.39	30.152	20.58	5.3428		25.497	336.23	55.818	308.43
																60	10	60	60																			223.32	312.89	205.39	100.12		326.08	117.26	4.2359	309.48
																60	10	60	10																			26.47	109.77	351.34	92.201		337.37	69.386	27.483	307.71
																60	10	10	40																			321.4	348.02	84.55	256.72		125.02	119.87	25.791	20.804
																60	10	25	40																			279.01	229.38	113.53	324.36		341.52	325.17	11.786	169.59
																60	10	10	60																			31.17	226.73	231.84	18.72		285.75	295.18	71.662	260.41
																60	10	25	60																			80.87	97.957	229.86	37.982		295.26	144.44	4.9397	220.96
																60	10	10	60																			319.7	197.27	172.92	57.725		280.45	185.02	345.72	194.51
																40	10	40	10																			267.07	330.05	270.31	59.284		169.96	36.788	18.477	251.47
																60	25	10	10																			339.98	218.16	81.5	96.933		341.02	148.6	335.27	356.69
																60	25	25	10																			295.04	113.21	348.68	254.63		76.589	237.08	1.1437	16.311
																60	25	10	60																			92.89	63.124	222.6	51.642		83.866	0.52052	40.343	30.98
																60	10	40	60																			216.51	56.614	266.77	20.737		356.11	200.04	0.77372	282.63
																60	25	25	10																			343.85	210.03	151.32	32.1		300.55	143.74	23.506	288.66
																60	25	10	25																			284.69	46.478	124.38	24.845		90.521	269.52	7.1556	348.51
																25	10	10	60																			200.97	128.93	131.18	117.05		112.32	287.84	32.301	352.04
																60	60	10	10																			322.95	35.616	149.22	36.515		320.42	299.67	13.012	48.436
																60	10	10	10																			99.87	85.816	298.59	179.21		307.75	350.99	12.446	336.02
																10	60	10	10																			117.59	130.24	177.81	287.82		312.6	339.85	40.457	137.29
																60	10	25	10																			70.84	201.88	215.5	261.15		356.82	305.54	2.9052	349.04
																60	10	10	10																			146.39	42.391	338.75	176.72		334.3	342.68	32.06	117.21
																60	25	10	25																			261.63	313.09	64.05	140.81		247.21	136.45	358.54	75.026
																40	25	10	25																			103.62	288.65	92.51	309.96		253.36	337.75	13.868	35.695
																60	60	25	10																			266.11	290.25	268.49	227.93		305.81	299.69	24.282	327.93
																60	10	40	60																			273.02	74.859	252.66	305.28		38.7	311.65	359.17	49.021
																40	40	10	60																			227.65	143.09	47.41	73.531		205.75	247.83	357.6	131.51
																10	25	40	40																			195.72	153.46	297.69	236.36		2.5206	312.93	23.393	306.06
																10	40	40	60																			37.64	67.787	80.61	132.75		104.09	7.3161	20.576	196.15
																60	25	60	10																			215.67	67.462	70.06	357.95		90.013	258.75	36.295	120.04
																40	10	10	40																			241.62	205.63	256.88	44.747		293.36	348.28	14.043	59.198
																60	25	10	60																			48.38	78.073	85.87	109.54		333.64	346.28	274.46	93.678
																60	10	25	60																			281.58	119.4	199	276.64		267.97	347.46	139.77	125.79
																60	25	10	10																			227.3	166.79	180.21	167.34		248.79	325.84	47.061	0.82388
																40	10	40	10																			76.11	350.92	262.17	244.6		32.927	222.19	68.801	341.05
																10	10	10	10																			154.22	117.65	346.32	223.9		356.3	287.2	246.51	336.89
																60	10	60	10																			335.59	229.97	125.76	320.33		227.39	28.35	207.64	49.084
																60	10	60	10																			106.47	241.29	8.97	43.842		270.14	160.58	292.19	75.699
																60	10	40	40																			157.33	112.07	18.68	189.29		164.66	316.24	137.41	179.36
																60	10	10	10																			320.86	55.533	290.81	64.865		8.3221	140.04	321.63	67.447
																40	10	60	10																			69.79	236.68	237.62	5.6221		10.19	324.94	14.955	100.81
																60	10	60	40																			77.03	312.78	157.23	19.092		115.58	50.191	170.41	330.77
																60	10	10	60																			10.15	185.89	333.5	122.57		15.772	177.84	346.78	14.346
																10	10	10	25																			289.06	315.94	130.41	50.412		251.2	39.751	351.69	237.66
																60	10	60	10																			71.59	37.367	127.38	71.775		266.46	351.63	32.465	0.50731
																60	10	40	40																			219.65	354.81	39.72	204.26		14.325	359.73	308.11	50.077
																60	10	25	40																			202.58	33.374	71.94	251.49		349.7	62.371	285	174.03
																10	10	40	10																			27.83	325.19	122.49	251.47		76.266	350.26	286.49	49.731
																60	10	40	10																			38.28	68.21	94.11	270.51		335.74	349.94	13.389	78.396
																10	10	60	25																			181.78	171.39	226.16	258.14		243.98	25.238	271.1	317.75
																60	10	10	60																			71.4	178.62	344.85	192.87		1.7118	68.11	10.357	185.75
																60	40	10	10																			337.55	201.76	18.71	126.72		227.77	346.62	316.42	79.223
																60	25	60	10																			191.61	63.468	210.49	131.43		345.82	71.928	302.11	242.67
																60	10	10	10																			159.02	269.75	8.46	143.31		332.03	214.94	0.99428	359.91
																40	10	10	25																			242.51	266.73	133.23	237.31		353.64	58.279	191.29	0.36341
																60	25	60	25																			240.51	353.32	97.67	156.25		91.565	193.17	162.97	246.38
																60	40	40	10																			324.89	122.93	337.85	72.81		252.72	56.747	211.69	252.4
																40	60	60	40																			274.43	269.28	25.41	242.61		258.28	36.895	279.05	5.2161
																60	25	10	40																			158.04	308.19	329.23	215.07		211.76	7.5243	202.21	134
																60	10	10	10																			230.97	151.31	22.41	171.61		68.611	69.91	316.18	347.81
																10	10	40	10																			49.02	62.577	250.66	68.998		97.688	198.46	209.51	348.36
																60	60	60	25																			53.18	167.54	31.09	1.9788		331.33	207.37	359.15	5.5085
																60	25	25	60																			237.69	45.707	135.85	229.31		130.76	65.228	266.68	89.447
																60	10	40	10																			93.03	69.521	293.61	205.34		234.1	205.89	149.26	47.722
																25	25	40	10																			245.54	251.14	114.19	292.91		307.28	187.92	1.0856	238.9
																40	25	25	10																			212.34	68.809	78.23	214.6		200.7	281.82	200.06	324.43
																40	10	25	60																			134.33	95.596	27.51	273.07		221.06	49.923	315	329.28
																60	25	25	60																			250.56	139.02	223.86	245.83		24.864	218.5	299.54	346.63
																60	10	40	60																			296.25	352.69	268.15	274.54		318.97	262.59	292.31	240.39
																60	10	40	40																			263.61	35.411	237.73	127.05		22.035	40.826	267.73	82.898
																40	10	25	10																			48.2	173.77	43.08	15.048		206.73	348.48	20.735	355.02
																60	10	25	40																			156.28	354.38	167.16	24.544		43.334	195.1	207.3	51.497
																40	10	60	40																			145.49	23.391	26.54	226.27		80.283	139.51	24.833	256.06
																60	10	40	10																			269.91	263.99	101.07	167.35		215.7	340.33	246.6	341.96
																60	25	25	40																			202.12	271.49	124.26	17.934		106.57	31.511	17.374	344.58
																25	40	25	10																			182.76	172.71	213.45	125.67		218.51	15.01	25.026	356.27
																10	10	10	25																			265.19	171.95	175.27	0.82908		339.33	56.945	42.52	359.1
																10	60	40	10																			216.49	21.786	134.04	234.84		52.441	319.64	16.28	358.27
																10	60	40	60																			184.05	50.147	129.75	103.53		287.59	213.61	9.2427	22.129
																40	10	60	10																			175.51	78.128	139.96	156.66		2.9967	112.08	207.51	17.645
																60	10	10	25																			174.69	104.2	354.79	36.315		108.53	341.65	333.21	39.372
																60	10	25	40																			9.11	89.497	103.18	231.71		33.073	342.68	181.9	0.0014961
																60	10	10	40																			162.01	171.52	280.81	191.11		259.68	287.91	41.526	15.771
																60	10	10	10																			277.19	244.96	256.74	120.29		41.026	357.9	19.224	140.59
																60	10	10	25																			19.38	76.9	112.83	309.45		332.26	346.33	111.84	358.41
																60	10	60	25																			231.26	61.902	223.26	42.659		261.92	334.79	52.276	151.77
																60	10	10	40																			65.64	212.24	355.15	184.82		330.16	269.19	41.743	308.85
																40	10	10	25																			92.02	204	185.98	153.1		153.54	144.3	188.6	2.183
																40	60	10	40																			110.57	268.68	305.27	213.58		257.99	32.838	9.9965	22.28
																60	10	10	40																			332.24	245.71	101.51	301.71		16.03	66.754	56.085	58.65
																60	10	10	10																			244.73	287.01	99.93	272.35		79.156	168.83	174.01	222.18
																40	40	10	25																			206.49	157.36	60.89	273.65		294.28	318.98	250.21	36.814
																40	10	10	60																			115.96	35.819	26.09	125.43		42.175	291.06	313.73	342.84
																60	10	10	60																			260.34	242.73	213.67	195.08		315.25	322.57	205.19	12.063
																60	10	25	10																			176.27	78.299	356.62	224.6		341	2.9074	14.28	321.22
																40	10	25	25																			22.28	73.594	157.83	231.24		303.68	48.705	48.129	345.97
																25	10	10	10																			283.62	153.16	4.85	134.68		245.64	207.76	268.54	348.6
																40	25	10	40																			239.97	211.01	96.83	226.02		221.18	341.42	68.98	97.364
																60	40	25	10																			195.9	117.9	175.45	18.874		12.475	332.43	283.96	1.3329
																60	10	25	40																			170.55	6.0577	216.36	24.596		227.33	18.002	59.733	47.149
																60	60	10	10																			8.14	220.01	87.04	227.96		173.63	319.88	52.134	357.96
																40	60	40	25																			358.42	126.42	273.31	184.55		323.3	99.443	209.25	5.3836
																60	10	60	25																			50.04	126.27	140.27	121.06		300.21	349.84	355.6	24.962
																60	10	10	60																			316.6	26.586	20.54	319.64		49.687	16.443	96.078	16.061
																40	25	25	25																			166.59	353.47	44.88	291.96		23.511	330.09	348.33	348.96
																40	10	10	25																			19.75	213.94	57.87	329.09		28.484	329.5	4.1841	342.11
																40	10	60	25																			285.1	126.54	57.07	38.937		0.047156	23.587	52.535	21.263
																60	10	60	10																			281.18	55.696	98.11	359.45		310.6	66.976	37.94	338.01
																40	10	25	10																			101.17	43.378	23.06	139.55		353.82	92.608	128.36	46.403
																60	10	10	25																			96.24	328.55	57.4	169.05		70.95	355.35	65.372	98.001
																40	10	10	40																			148.18	337.48	261.94	251.05		315.45	82.999	19.302	138.04
																40	10	10	40																			212.4	292.62	80.91	106.16		47.617	277.58	18.669	335.1
																60	60	60	60																			273.24	345.15	30.39	224.91		331.33	305.47	29.834	298.37
																25	10	10	60																			276.86	301.51	0.19	260.29		2.6916	61.182	337.3	24.447
																60	10	10	25																			165.62	298.39	281.91	291.4		358.71	86.049	33.56	17.798
																60	40	10	60																			30.2	320.67	104.11	98.32		316.81	66.625	146.79	5.4686
																25	10	40	25																			141.54	337.57	324.04	308.91		325.66	10.117	183.8	7.1675
																60	10	25	60																			186.99	96.237	28.42	170.4		312.18	354.4	2.9351	300.37
																60	10	25	60																			109.29	268.95	36.75	106.94		97.677	256.56	42.79	36.409
																60	25	40	60																			212.25	324.82	338.44	50.049		183.94	134.97	343.13	21.372
																60	10	40	40																			329.22	182.01	177.47	92.187		346.7	90.873	302.02	355.99
																60	10	25	10																			265.06	83.01	253.99	191.01		209.86	0.81082	358.86	95.11
																60	10	10	25																			49.79	115.38	188.32	3.8272		2.4372	96.373	109.84	259.89
																40	10	25	25																			90.6	221.39	52.51	149.59		55.195	9.5843	131.27	2.739
																40	10	10	25																			235.15	28.087	101.79	280.06		244.09	179.09	50.793	169.73
																10	10	60	25																			30.9	238.95	216.51	132.21		283.22	5.3197	332.41	126.64
																60	10	40	25																			56.16	201.95	100.77	80.642		236.3	271.69	307	130.92
																60	10	10	25																			287.25	267.87	153.58	21.017		152.02	329.42	64.407	128.43
																60	10	40	60																			134.18	127.52	263.66	356.33		115.32	325.19	35.513	242.97
																60	10	60	25																			336.79	229.8	266.85	123.35		82.851	355.64	12.641	58.392
																60	10	10	25																			169.78	210.56	45.33	286.83		230.95	278.08	163.9	155.87
																60	10	60	60																			148.28	15.159	72.43	15.603		69.771	270.55	113.01	240.36
																40	10	25	10																			142.8	15.081	110.89	41.402		111.53	88.692	223.85	212.4
																60	10	60	25																			216	328.79	350.93	310.57		246.35	81.978	168.93	229.43
																60	10	10	60																			98.02	18.018	72.25	322.92		301.92	89.233	131.09	242.41
																40	10	10	25																			110.33	108.49	117.03	113.45		300.25	325.9	231.96	346.66
																10	10	40	25																			57.43	304.05	164.93	16.8		39.348	112.37	190.66	269.29
																60	10	10	10																			240.58	278.24	317.96	13.486		53.888	27.96	324.52	148.05
																60	10	40	25																			257.64	269.24	353.37	344.87		18.864	245.92	348.7	176.68
																10	10	10	40																			338.29	134.32	108.51	230.58		217.56	73.039	6.6538	299.83
																60	10	10	10																			227.98	323.81	278.81	206.88		13.367	274.86	305.37	78.734
																40	10	40	60																			347.21	176.1	354.27	85.123		342.93	333.94	30.559	24.471
																60	10	25	40																			94.22	85.461	249.59	118.06		358.33	135.53	321.61	197.9
																60	25	10	10																			66.36	138.16	61.14	301.16		246.17	328.07	168.56	250.26
																60	25	25	40																			141.33	95.804	309.32	57.951		315.04	51.705	331.41	1.8918
																60	25	40	60																			215.13	175.3	236.93	340.89		343.47	247.21	263.43	122.8
																40	60	60	60																			300.66	108.25	39.78	329.45		151.73	13.821	72.031	349.39
																60	10	60	40																			337.34	118.84	198.11	120.79		49.663	155	106.77	183.8
																60	10	25	10																			129.96	233.9	61.54	211.33		267.09	33.437	262.3	299.75
																40	10	25	25																			40.78	230.41	307.37	185.08		349.51	56.441	11.837	107.77
																60	25	10	25																			293.56	148.54	23.57	5.161		178.88	85.734	239.5	193.18
																60	40	10	10																			281.3	316.04	89.46	154.85		208.37	2.6063	311.25	357.19
																60	10	10	25																			284.64	304.64	108.07	91.705		315.93	282.95	207.63	302.74
																60	10	10	10																			320.71	173.46	52.76	323.28		89.545	304.33	28.006	355.15
																60	10	10	10																			80.39	338.25	154.56	182.96		2.7827	77.3	224.6	115.83
																60	10	10	60																			250.39	233.98	226.35	32.394		100.07	211.43	334.48	167.57
																40	10	40	60																			341.27	98.693	74.29	263.53		163.89	181.7	17.061	0.050037
																25	10	25	25																			132.38	169.05	323.11	135.84		129.61	145.52	91.703	192.64
																60	25	25	10																			181.33	28.307	43.54	166.76		149.99	316.18	89.715	170.62
																60	10	25	25																			49.97	333.59	71.83	66.238		4.8773	244.35	237.14	127.51
																60	10	25	60																			71.89	336.03	184.36	138.37		300.96	42.878	219.09	281.23
																60	10	10	60																			72.21	354.39	69.55	208.14		225.83	278.62	257.4	332.35
																60	10	25	40																			106.42	340.11	195.05	218		201.98	358.84	164.83	16.919
																60	10	10	60																			318.41	354.54	199.14	190.49		280.08	228.1	304.35	293.68
																40	60	10	25																			120.64	344.32	149.41	149.8		119.7	317.18	281.43	356.5
																60	10	10	40																			109.96	341.45	131.31	203.8		275.16	105.73	206.25	15.274
																60	10	10	25																			162.51	35.136	136.49	294.22		253.71	303.87	79.941	52.473
																40	25	10	25																			57.84	340.66	8.21	337.17		24.677	277.76	33.723	316.02
																25	10	10	60																			138.09	335.48	121.9	10.284		251.84	279.16	356.92	30.235
																60	40	10	25																			128.28	33.697	274.85	141.06		18.69	107.74	225.6	291.68
																60	10	40	25																			223.09	329.44	241.23	88.899		343.07	114.96	356.02	185.88
																60	10	10	40																			296.33	5.7279	61.33	60.693		327.15	83.379	19.096	332.47
																60	10	25	60																			315.94	358.96	68.45	354.45		20.5	301.25	303.29	333.38
																60	25	40	40																			262.29	21.93	80.23	91.181		167.19	303.95	192.05	322.59
																60	10	10	10																			309.01	295.97	248.54	64.627		340.25	300.13	168.55	354.87
																40	60	10	10																			319.13	346.26	84.51	147.44		342.45	49.432	278.46	260.43
																25	10	40	25																			301.46	1.2957	43.67	12.289		209.74	268.28	292.96	353.23
																10	10	10	25																			208.31	4.5269	20.7	2.8315		322.93	72.868	278.87	25.599
																60	60	10	10																			37.07	0.082442	198.94	330.82		190.97	278.77	12.911	204.5
																60	40	10	60																			304.3	20.555	9.27	256.55		140.98	212.71	11.844	113.79
																60	60	10	25																			12.27	335.58	299.49	286.58		143.19	260.47	268.77	230.25
																60	60	10	25																			34.42	324.26	302.93	233		216.85	144.61	142.64	348.99
																60	60	25	25																			179.44	341.97	209.51	13.417		248.67	304.56	205.48	311.21
																40	10	10	60																			335.59	4.4076	287.14	168.64		97.964	74.776	224.65	1.2301
																60	60	10	25																			87.46	56.866	210.7	144.61		356.54	37.524	242.02	49.657
																60	60	25	25																			184.17	7.2669	273.1	171.02		352.67	271.18	352.09	205
																40	60	10	25																			278.95	351.66	84.86	174.5		279.47	247.73	250.41	104.94
																40	60	10	25																			188.3	21.965	240.3	332.67		50.635	93.984	313.6	338.77
																60	60	25	25																			204.96	349.96	262.72	11.012		267.69	114.43	310.5	326.4
																60	10	40	25																			86.31	22.2	143.79	81.144		21.899	79.459	182.1	322.49
																60	60	10	25																			8.37	350.87	342.95	53.029		248.87	236.05	336.55	116.97
																60	60	60	60																			63.19	355.09	15.9	21.406		37.326	18.627	76.588	260.99
																60	10	40	10																			156.87	352.03	317.19	225.48		290.69	97.985	290.35	29.342
																60	60	60	25																			113.82	339	20.47	14.526		180.31	192.36	218.98	49.313
																10	10	10	40																			342.44	343.53	176.38	19.133		230.31	329.43	271.61	123.5
																60	60	60	25																			299.72	331.85	50.96	203.89		352.18	226.25	52.593	188.06
																60	10	25	25																			151.41	7.0589	230.89	28.38		240.17	112.84	180.58	351.75
																60	10	40	10																			308.6	356.44	156.84	308.27		216.07	129.65	38.78	198.77
																60	10	10	60																			108.44	28.57	93.37	288.12		288.7	108.27	359.53	134.91
																40	10	60	10																			233.14	326.31	336.48	341.84		250	292.53	44.953	315.18
																60	10	25	10																			118.08	342.96	117.78	169.1		297.66	228.98	124.25	47.539
																60	60	60	60																			264.31	345	342.89	287.8		30.584	61.995	102.49	39.999
																60	40	60	60																			87.93	329.84	318.25	10.022		227.81	284.66	339.8	73.138
																60	60	40	40																			164.86	352.31	329.61	72.092		80.528	204.17	301.16	18.256
																60	60	10	60																			178.79	353.16	216.95	27.563		201.28	216.15	264.74	51.955
																60	10	40	40																			67.2	340.61	0.84	135.47		26.016	245.14	5.9935	106.24
																60	25	10	10																			193.97	336.03	289.92	53.385		19.677	222.72	18.587	66.68
																60	10	40	25																			102.65	330.88	107.9	340.94		252.85	344.82	6.6545	294.19
																60	10	40	40																			189.8	338.96	92.94	235.76		317.68	217.06	8.1593	316.31
																10	25	10	40																			50.15	3.3405	279.62	95.237		352.32	252.96	29.64	110.03
																60	10	25	40																			72.66	343.56	351.82	214.6		146.24	239.66	4.5663	265.67
																60	25	10	40																			255.92	8.2854	278.13	118.61		342.05	202.95	359.9	217
																60	10	40	25																			244.78	4.1911	98.67	271.37		281.19	360	13.309	16.949
																60	10	60	40																			67.46	336.59	337.5	87.094		136.29	162.05	352.42	346.05
																60	10	25	60																			91.2	347.82	219.63	101.45		39.586	260.94	3.0859	321.92
																40	10	10	25																			118.02	332.64	238.83	164		277.76	95.121	49.229	321.92
																60	10	25	40																			282.88	1.8359	191.13	180.1		157.78	71.839	42.399	321.92
																40	10	10	10																			135.1	22.855	48.1	96.667		59.655	45.971	341.52	211.79
																60	10	40	10																			346.05	27.124	58.26	156.32		254.64	296.41	69.636	341.1
																25	40	10	25																			348.73	21.398	298.47	292.63		72.231	338.3	355.01	211.79
																60	10	10	60																			35.7	336.64	44.16	250.5		325.22	330.32	22.365	341.1
																60	10	60	10																			185.48	14.075	276.82	102.01		8.5647	4.8989	341.55	356.53
																60	60	40	25																			81.14	10.808	191.33	153.12		354.9	354.5	327	358.06
																60	60	25	60																			344.67	357.95	156.21	114.93		16.63	355.82	304.95	194.53
																60	25	25	25																			199.05	4.6516	207.92	328.34		20.775	322.3	23.918	43.189
																60	10	25	10																			9.26	346.87	338.32	244.68		25.902	187.68	351.9	113.07
																40	10	60	25																			351.11	344.03	241.4	13.252		49.522	145.8	1.48	256.29
																60	10	25	60																			306.66	32.905	108.6	118.53		212.46	25.777	340.48	297.9
																60	60	10	10																			159.55	355.6	182.67	7.6901		9.8733	255.57	10.307	345.95
																25	40	60	25																			194.16	356.53	333.03	245.31		325.09	238.41	56.17	350.9
																60	10	40	60																			21.46	5.5908	219.91	171.97		16.329	267.26	41.764	349.71
																40	40	60	60																			274.9	345.61	230.51	159.86		27.152	17.894	218.27	185.78
																60	10	25	10																			56.27	338.69	204.18	277.45		349.14	307.92	332.14	107.94
																60	10	10	10																			345.99	28.113	251.35	330.22		336.29	327.72	16.543	345.32
																25	10	60	10																			248.92	353.32	113.72	275.47		291.73	319.85	126.66	31.634
																60	10	10	10																			276.24	9.664	132.88	110.93		331.87	252.07	344.62	178.06
																60	10	25	40																			189.37	346.66	327.39	221.66		263.8	345.96	189.62	248.22
																60	10	25	60																			194.62	327.74	235.44	114.19		357.57	258.22	137.07	252.93
																60	10	60	40																			73.31	4.2614	24.92	179.13		23.829	72.402	274.79	21.959
																40	10	25	10																			138.12	22.848	225.84	166.05		7.6155	310.49	231.3	160.86
																60	10	10	25																			30.41	350.45	119.89	81.528		346.6	249.35	315.37	263.41
																60	10	10	25																			22.31	331.38	301.43	222.72		23.679	323.13	344.6	215.68
																60	10	25	10																			52.92	356.15	86.7	253.98		23.136	119	351.79	166.15
																60	10	10	10																			72.26	23.298	270.16	260.44		61.057	352.39	141.98	173.15
																60	10	10	10																			291.08	22.603	34.33	261.66		4.0808	143.32	258.95	113.07
																10	10	60	60																			201.41	355.94	157.97	86.041		117.65	295.84	247.07	179.48
																60	10	25	40																			94.73	346.45	288.37	298.6		36.799	200.71	151.16	177.78
																60	10	10	40																			95.28	357.28	302.59	49.3		324.6	266.72	331.84	270.9
																25	10	40	40																			80.58	15.636	129.13	214.7		36.336	161.79	337.86	160.15
																10	10	10	10																			198.4	343.95	155.54	223.11		65.428	224.51	45.902	185.05
																60	10	10	25																			271.7	9.2702	64.5	172.37		116.81	321.54	269.25	171.07
																60	10	10	10																			73.21	355.66	256.38	188.05		27.868	253.51	255.48	39.059
																60	10	10	25																			73.17	12.351	104.11	14.005		87.553	176.37	299.59	161.78
																60	10	10	25																			28.35	356.35	226.57	172.11		1.6574	254.98	80.746	223.53
																60	40	25	60																			191.14	317.03	313.48	85.715		5.599	292.61	17.892	164.48
																60	25	10	25																			212.18	3.502	277.52	179.82		147.57	20.862	75.997	117.94
																60	10	25	60																			141.65	322.12	98.33	23.027		111.61	112.66	24.971	279.35
																60	10	10	40																			242.84	2.3524	291.29	167.93		45.998	120.49	27.109	238.52
																60	25	60	40																			230.98	10.515	164.18	123.43		174.69	38.877	145.24	157.53
																40	10	25	25																			113.14	354.58	107.33	150.85		180.16	21.311	5.6569	204.73
																60	10	25	40																			276.42	2.7247	57.29	102.25		74.703	326.75	65.222	67.491
																60	10	25	25																			274.8	3.221	228	45.726		62.55	229.67	40.822	353.35
																40	10	60	40																			246.92	11.831	170.37	243.52		9.603	138.68	46.093	122.21
																60	10	25	10																			275.89	356.68	8.66	24.379		57.722	313.42	145.18	222.78
																40	10	60	10																			152.93	355.89	95.48	102.3		277.48	84.528	77.192	123.76
																60	10	10	25																			38.49	358.15	207.62	240.54		201.45	126.59	2.793	89.076
																60	10	10	40																			359.18	330.11	4.11	162.55		128.92	134.42	345.43	290.36
																60	10	10	10																			245.93	8.7415	330.88	17.623		59.86	352.14	336.78	301.17
																40	10	10	10																			82.42	316.98	205.5	117.93		311.22	17.795	156.81	216.24
																60	10	40	60																			358.1	340.08	142.44	56.627		294.35	4.2322	310.33	293.2
																60	10	60	10																			74.76	7.1234	87.46	275.33		294.39	9.3286	352.8	148.46
																60	10	25	10																			132.54	346.42	202.76	300.54		265.57	40.536	36.49	209.06
																60	10	60	10																			211.35	359.37	277.83	203.46		323.35	127.56	345	5.7764
																60	10	25	25																			120.9	18.878	89.89	250.93		114.71	179.89	194.9	10.544
																40	10	25	25																			342.11	348.44	87.54	345.36		50.61	177.77	217.37	252.65
																60	10	10	40																			210.25	331.74	282.25	76.321		346.66	59.611	34.302	17.254
																60	40	40	25																			138.62	351.55	314.89	288.47		21.095	304.94	211.74	50.16
																60	40	10	60																			123.07	319.96	203.37	44.764		62.833	305.05	45.871	288.51
																60	40	10	25																			209.76	347.7	278.58	276.26		24.471	252.17	1.4512	252.98
																60	10	10	10																			50.12	10.436	318.03	342		284.95	332.18	19.06	224.21
																60	10	25	10																			255.88	21.857	14.88	83.795		163.56	336.86	210.43	210.91
																40	10	10	25																			240.82	17.176	56.2	37.509		321.07	34.54	341.43	265.91
																60	10	10	40																			51.38	7.767	42.7	13.361		29.861	118.17	5.4484	178.09
																60	10	25	40																			26.86	339.53	290.91	94.045		334.75	359.36	125.26	130.18
																60	10	25	60																			187.02	355.78	177.4	336.75		272.67	98.52	349.1	40.597
																25	10	25	40																			315.04	340.61	351.52	167.04		101.22	50.119	210.14	225.13
																60	10	60	25																			229.43	345.98	230.01	156.89		324.94	77.776	358.16	355.71
																60	40	10	40																			214.03	8.6528	202.86	190.12		25.838	32.695	61.849	116.64
																60	10	25	60																			130.59	342.33	2.03	227.67		310.64	176.61	11.487	188.09
																60	40	60	60																			123	344.06	296.53	199.01		239.57	293.15	267.7	89.186
																60	10	10	10																			111.16	357.74	140.06	80.977		304.9	36.472	315.02	261.6
																60	10	10	10																			55.21	355.24	148.51	100.42		224.53	347.1	327.25	204.89
																25	10	10	60																			41.51	1.1234	175.03	346.65		344.48	0.024003	166.69	349.9
																60	10	25	10																			319.85	346.47	234.57	207.55		326.3	14.314	246.54	16.972
																60	10	10	60																			324.66	334.85	15.89	260.44		229.32	330.49	137.58	83.503
																60	10	40	10																			327.12	27.836	14.97	19.987		148.52	24.529	15.37	71.566
																60	10	10	25																			297.26	8.4499	185.96	295.89		196.13	303.72	123.64	280.48
																60	10	10	25																			333.8	26.544	310.41	66.087		298.14	157.1	120.56	356.55
																60	10	25	10																			320.76	345.75	330.54	335.16		348.29	151.15	279.44	49.871
																60	10	40	40																			303.61	319.97	39.84	60.542		250.93	314.86	290.62	188.8
																60	10	25	25																			322.25	338.04	132.24	73.693		305.86	177.31	167.05	269.36
																60	10	25	10																			292.12	350.78	296.28	44.119		266.58	3.3334	240.2	207.72
																60	10	60	25																			92.5	335.9	215.86	73.644		23.953	31.67	225.58	308.76
																60	10	25	10																			105.35	319.32	337.88	253.94		204.42	266.06	310.31	206.94
																60	10	25	25																			341.09	8.9156	234.56	270.66		322.12	299.59	261.08	123.08
																60	40	10	10																			125.77	334.13	112.4	304.7		265.94	136.54	90.148	153.88
																60	10	10	25																			281.09	9.2505	329.9	335.79		297.48	153.68	216.68	180.87
																60	10	10	25																			321.67	342.77	109.83	134.56		76.574	54.269	355.36	303.22
																60	40	40	60																			164.67	340.18	263.14	124.88		339.73	188.44	260.63	263.39
																40	60	25	40																			217.11	6.3517	344.75	256.44		327.49	168.71	349.72	273.02
																60	10	10	10																			286.62	356.22	67.56	209.83		208.76	108.68	330.26	308.23
																60	10	25	40																			125.2	1.5257	313.58	324.08		213.03	351.77	34.37	169.06
																40	10	40	60																			211.13	359.49	27.52	164.28		249.38	113.24	224.61	161.15
																60	10	10	25																			356.37	2.6972	194.06	234.8		67.531	125.6	2.9349	37.591
																25	10	25	60																			201.14	347.63	92.05	166.82		210.3	18.884	324.65	59.742
																40	10	25	10																			210.63	320.27	350.88	74.508		273.52	78.197	6.3751	49.007
																60	10	25	40																			323.47	353.06	151.86	9.4313		247.3	94.467	324.65	38.722
																40	10	40	10																			1.21	350.29	280.72	135.3		168.53	154.1	6.3751	233.46
																60	10	25	60																			134.94	23.365	333.9	188.78		124.85	51.945	324.65	204.17
																60	10	25	10																			232.26	324.38	78.15	199.94		170.65	132.48	6.3751	288.09
																60	10	10	10																			240.03	3.7543	178.57	48.436		297.24	251.27	173.52	33.459
																60	10	40	25																			204.63	314.88	353.19	221.34		40.599	332.58	173.52	232.35
																60	10	10	25																			343.52	26.127	211.89	214.14		26.092	202.77	307.62	33.889
																40	10	25	60																			250.49	7.065	219.38	321.07		272.56	144.8	328.41	202.45
																60	10	10	40																			14.53	343.88	127.39	355.78		249.33	77.26	352.02	109.34
																60	10	10	25																			315.56	357.47	93.77	7.0903		76.234	359.84	129.56	60.976
																40	10	40	25																			292.86	18.265	135.7	359.38		286.88	359.76	356.88	93.997
																60	25	10	10																			138.89	338.96	154.39	353.55		249.72	234.93	2.4076	263.82
																60	10	25	40																			46.21	9.0977	166.83	330.71		55.212	295	343.13	44.244
																60	25	40	10																			20.02	334.56	51.2	15.487		28.017	61.59	60.184	234.19
																60	10	60	25																			250.86	14.207	21.31	330.42		275.66	180.62	73.475	103.11
																60	60	25	40																			114.49	334.68	83.19	348.06		272.6	166.01	336.41	105.89
																60	10	25	40																			96.94	355.81	329.4	346.96		89.617	123.99	52.856	345.07
																60	10	40	25																			112.27	345.33	42.34	342.22		227.72	334.59	72.272	69.201
																60	25	40	10																			293.02	346.82	57.9	23.703		280.32	56.698	299.88	227.21
																60	10	10	40																			34.34	291.42	359.05	317.95		82.363	243.36	253.5	53.841
																60	10	25	40																			254.94	350.89	216.59	3.8136		181.85	40.168	30.5	8.5656
																60	10	25	10																			174.74	325.61	311.04	357.6		90.418	101.94	31.432	45.495
																60	60	25	25																			217.29	323.76	326.23	341.31		260.78	104.58	214.4	344.42
																60	10	10	40																			289.76	4.018	108.56	30.466		266.57	329.92	210.11	173.78
																60	10	40	60																			136.25	339.41	147.22	357.09		278.53	50.55	18.6	305.1
																60	10	60	25																			320.79	10.922	303.55	355		359.1	41.274	213.93	13.124
																40	10	40	40																			203.65	6.2578	187.11	3.8411		88.591	128.27	47.118	29.797
																60	10	25	40																			335.9	6.6441	192.17	341.47		231.08	82.003	64.138	350.22
																60	10	40	25																			22.39	18.109	204.77	345.97		226.26	36.321	44.836	211.78
																60	60	40	10																			174.7	301.77	10.62	7.806		184.79	322.55	277.05	273.55
																60	10	10	60																			92.31	353.1	204.83	343.9		325.68	64.045	328.44	97.271
																60	10	60	25																			354.43	326.2	127.27	30.227		178.93	221.26	27.9	276.1
																40	25	40	40																			180.24	352	293.22	11.555		148.42	59.086	329.03	341.88
																60	25	40	60																			100.97	0.27366	309.9	14.497		167.7	92.399	222.1	73.611
																60	10	25	25																			148.46	13.318	71.33	349.09		296.02	293.61	265.51	111.56
																40	40	10	40																			106.26	344.49	300.51	336.93		74.809	82.369	326.03	200.19
																10	25	10	10																			163.95	342.96	10.58	359.1		155.62	89.198	101.37	268.46
																10	60	10	10																			117.47	15.253	204.11	0.85807		7.5441	111.3	39.257	211.01
																10	10	40	40																			139.78	12.805	73.47	354.12		202.79	262.93	130.13	336.94
																10	10	25	10																			206.21	358.37	264.11	325.01		26.651	266.61	351.84	324.02
																40	10	25	60																			108.04	340.68	59.52	344.73		41.131	312.73	212.25	217.76
																25	40	25	10																			248.83	344.29	170.26	2.9795		34.139	304.46	81.009	239.76
																25	10	25	40																			238.52	13.247	86.02	11.236		359.16	86.709	329.54	70.536
																25	25	10	10																			1.98	312.25	60.94	17.494		88.546	70.37	166.86	80.413
																25	10	40	60																			357.27	344.96	146.42	6.8457		288.52	318.09	130	259.7
																25	60	10	10																			126.2	31.909	203.31	24.897		310.59	181.88	334.7	321.42
																10	10	40	40																			242.15	340.14	12.71	341.51		50.452	337.14	357.37	132.51
																10	25	40	25																			317.18	0.23096	193.09	344.55		292.5	267.98	145.41	225.47
																25	10	40	10																			300.52	342.15	12.09	20.808		77.221	84.462	192.8	315.42
																40	25	60	40																			243.65	333.73	2.52	28.039		24.835	279.6	326.63	30.881
																25	40	25	10																			155.88	337.97	79.11	345.33		35.672	281.37	21.684	232.3
																40	10	25	40																			125.74	349.82	329.37	358.05		55.18	317.79	50.837	345.58
																25	10	10	40																			354	4.0982	260.95	30.293		266.78	316.83	350.04	106.71
																40	40	25	40																			251.43	25.651	306.63	17.072		276.68	211.24	279.85	213.07
																10	25	25	25																			310.46	25.301	247.18	349.63		258.06	158.61	136.1	145.22
																25	25	10	10																			203.62	6.9776	320.92	7.2798		269.22	209.57	10.091	228.55
																40	40	60	10																			229.99	300.38	234.15	358.43		249.18	210.79	328.19	358.55
																10	10	40	25																			245.25	318.3	12.28	330.23		50.281	26.739	230.85	243.31
																10	60	60	40																			101.85	19.886	355.5	355.82		317.83	318.62	234.92	82.19
																40	40	40	40																			8.6	355.13	299.85	5.8372		269.23	25.727	309.53	195.94
																40	25	40	40																			56.79	355.02	167.07	357.64		330.28	52.32	117.81	37.618
																10	25	25	40																			170.43	356.18	152.61	337.63		141.25	345.32	237.39	343.38
																40	40	25	40																			10.2	324.88	178.99	348.81		42.26	353.9	309.19	40.875
																25	10	40	60																			304	14.407	191.76	328.24		279.32	293.02	79.392	197.63
																25	25	60	10																			284.2	23.617	329.77	298.41		48.833	93.64	83.651	48.349
																10	10	10	40																			169.31	6.0704	350.54	341.49		23	272.86	297.08	338.17
																60	40	10	60																			198.81	339.3	85.74	353.69		6.1783	295.91	74.109	28.615
																40	25	25	10																			59.989	7.8737	57.64	356.11		106.58	89.525	120.22	26.247
																40	25	60	40																			190.3	345.73	330.05	319.73		235	97.508	87.398	2.7828
																25	10	40	40																			67.643	330.3	197.1	337.07		358.68	243.2	77.346	25.15
																60	10	40	10																			272.95	19.642	318.15	353.97		7.4371	238.05	269.08	291.94
																60	40	60	40																			174.74	11.309	19.35	339.99		116.8	314.68	112.38	286.27
																25	25	60	60																			254.52	315.35	223.86	6.06		302.3	317.82	36.4	359.75
																10	25	60	40																			260.95	352.95	358.36	2.3306		308.72	225.37	125.25	39.234
																25	25	10	25																			194.45	345.18	345.29	358.8		210.01	5.4155	131.12	295.68
																25	10	40	40																			186.89	352.78	240.94	8.2677		93.52	152.6	167.93	174.33
																60	40	25	40																			178.32	343.71	275.71	24.462		68.355	33.842	24.132	229.3
																25	25	25	25																			128.66	337.11	7.4	344.53		187.24	123.93	262.47	307.3
																25	60	60	25																			217.53	354.88	322.34	343.29		220.83	238.51	1.1291	306.28
																25	10	25	10																			40.474	28.932	328.41	333.68		297.36	20.77	87.441	256.46
																10	10	25	25																			37.496	346.06	159.41	359.95		87.408	53.899	224.74	28.247
																60	60	10	40																			191.04	9.8885	134.78	2.7893		59.184	18.798	87.627	319.1
																25	10	25	60																			164.43	357.16	315.99	357.63		36.704	106.05	115.24	291.23
																25	25	40	60																			199.2	349.03	45.78	358.26		119.83	110.78	141.91	50.665
																25	10	60	10																			221.47	6.8323	10.59	343.59		175.1	111.73	163.62	11.927
																40	40	60	25																			304.14	346.71	72.82	25.592		90.893	148.23	260.8	30.725
																10	40	60	60																			89.412	341.86	233.19	325.71		77.014	138.69	243.13	11.218
																60	10	25	40																			277.72	344.59	27.96	333.81		38.935	106.81	261.91	276.48
																25	10	10	60																			274.82	19.067	122.06	28.58		212.59	266.88	107.46	300.84
																60	25	10	60																			231.2	350.56	132.8	2.446			71.927	266.02	20.963
																40	10	60	10																			252.35	355.23	51.88	4.3541			100.57	272.09	319.09
																25	10	40	40																			98.142	3.5966	358.66	5.4275			153.49	337.21	66.974
																25	10	25	40																			236.18	11.407	234.4	15.787			356.84	325.86	209.94
																40	10	10	25																			212.51	345.76	97.21	345.15			79.582	220.98	315.87
																40	10	10	25																			270.99	27.124	243.12	352.23			101.37	78.073	289.29
																25	10	10	40																			245.95	332.57	122.25	348.45			74.577	77.283	338.79
																40	10	10	40																			203.26	356.68	240.7	2.5558			25.079	5.0886	32.125
																10	10	40	40																			44.799	356.03	286.07	351.24			142.46	252.02	71.106
																40	25	40	60																			175.35	309.83	150.73	22.951			28.316	359.22	107.13
																10	25	40	25																			54.084	26.443	105.8	342.32			110.3	324.97	291.25
																60	10	10	40																			275.05	340.3	93.73	357.16			102.87	342.84	294.87
																25	10	40	10																			146.45	14.612	355.55	2.9536			214.65	173.46
																40	25	25	10																			160.61	349.92	112.42	341.28				203.23
																60	25	25	10																			122.92	2.9177	303.4	7.0441				143.44
																40	10	25	10																			258.19	10.116	189.7	1.7183				47.809
																40	10	10	60																			80.944	9.0002	160.42	348.5				315.85
																25	10	60	10																			182.97	323.62	71.94	339.74				290.85
																40	10	25	25																			284.31	18.719	95.47	323.52				316.74
																10	10	40	10																			43.002	13.912	313.9	17.625				67.422
																60	10	10	10																			223.56	323.63	161.12	13.654				274.97
																10	10	10	10																			56.61	17.825	282.6	333.28				56.114
																40	10	40	25																			312.07	342.76	216.81	333.35				239.32
																60	10	25	25																			312.15	27.348	89.1	5.3157				183.23
																40	60	25	10																			183.78	356.42	141.62	6.4097				191.45
																10	60	40	60																			58.619	342.73	132.88	356.75				50.43
																10	25	60	25																			159.56	8.2859	292.46	297.14				175.03
																10	25	10	10																			179.29	352.65	240.71	353.54				255.63
																40	10	60	25																			268.4	348.71	12.65	355.11				59.27
																60	40	40	10																			256.8	1.9175	19.3	15.362				24.618
																10	10	40	60																			260.83	327.75	116.79	3.6276				256.57
																40	25	60	25																			301.36	2.7324	23.26	329.04				262.38
																40	10	25	10																			280.95	336.08	114.03	308.77				17.797
																40	60	25	40																			284.72	333.22	91.85	7.9293				241.54
																60	10	10	10																			251.51	342.18	7.05	322.68				261.74
																10	60	10	10																			24.894	355.72	301.37	348.74				1.3024
																60	25	25	60																			155.79	330.01	276.96	7.7005				222.1
																25	10	60	25																			23.245	310.89	206.87	330.06				263.4
																10	60	60	25																			119.9	359.19	231.25	23.828				359.73
																40	40	60	60																			77.942	16.961	173.71	353.78				179.67
																40	10	25	25																			148.95	2.2518	170.55	312.32				74.16
																40	10	10	60																			144.65	352.13	78.39	315.22				27.302
																60	10	40	10																			62.922	353	34.18	307.99				259.76
																10	40	40	40																			248.28	357.67	289.64	31.857				40.815
																10	10	10	40																			60.442	335.13	314.32	342.06				358.85
																25	10	40	40																			265.55	340.55	96.22	12.769				11.365
																10	25	10	10																			50.516	357.83	143.32	348.23				334.94
																10	25	25	10																			75.63	15.746	65.57	0.29526				33.819
																25	10	40	25																			281.67	8.4186	305.53	359.27				355.45
																40	10	10	60																			320.67	339.36	203.1	10.593				60.046
																40	25	60	10																			255.68	6.1698	127.96	17.888				45.342
																10	25	60	10																			284.83	329.87	121.33	354.13				64.518
																10	10	25	10																			284.88	357.54	232.59	5.0143				209.01
																40	10	10	10																			301.51	1.0421	217.32	1.1177				233.91
																40	10	10	60																			262.8	4.9005	53.24	359.22				334.38
																40	60	10	25																			273.35	2.1635	186.54	344.19				32.675
																40	25	60	10																			147.11	4.9757	182.31	11.241				202.25
																25	25	25	40																			306.21	344.3	86.88	316.4				166.58
																10	60	10	60																			188.75	10.238	91.95	325.89				249.55
																40	25	10	25																			244.07	357.28	232.29	350.93				21.15
																25	25	25	40																			75.101	342.71	261.78	351.09				30.49
																60	40	60	25																			93.51	332.08	354.64	347.27				201.84
																10	25	40	25																			146.91	334.31	135.09	326.48				320.33
																10	60	10	25																			89.448	313.68	186.21	344.34				21.422
																25	25	10	25																			217.43	354.55	179.62	338.49				41.375
																40	10	10	40																			267.31	24.053	160.12	349.64				289.34
																40	10	10	25																			301.6	351.86	307.7	16.903				233.01
																40	25	10	60																			184.23	355.52	305.82	351.61				238.64
																40	25	40	25																			180.46	345.61	191.12	355.63				205.65
																10	60	25	60																			189.29	339.69	98.49	350.08				41.507
																25	40	60	25																			73.829	349.21	273.59	0.96578				340.34
																40	40	10	25																			234.97	323.28	49.32	359.06				82.95
																40	25	10	25																			197.71	301.76	237.89	349.62				304.95
																60	40	40	60																			199.84	342.12	206.28	354.93				262.47
																40	25	40	40																			159.84	335.58	203.67	341.22				117.3
																10	10	10	10																			184.87	341	192.83	339.07				254.64
																25	25	40	10																			115.17	357.45	132.35	335.71				236.74
																25	40	10	25																			193.7	347.41	14.68	354.69				242.05
																10	10	40	25																			62.201	9.0732	176.76	358.84				276.41
																10	10	25	10																			159.75	5.021	78.58	356.3				285.2
																60	25	10	60																			176.54	46.293	23.26	356.08				359.36
																10	10	10	25																			55.378	313.2	233.85	353.51				108.5
																25	10	10	10																			43.368	320.64	158.83	3.6721				26.787
																25	10	10	60																			167.53	345.93	142.71	303.03				163.89
																25	10	10	25																			273.38	359.11	239.77	17.816				45.285
																25	60	10	60																			37.257	11.427	133.14	356.62				225.78
																10	10	40	25																			43.538	3.7034	103.72	10.633				340.41
																25	60	25	25																			96.302	13.374	41.49	39.608				1.789
																40	60	10	60																			59.771	4.6322	247.38	356.22				269.47
																10	40	10	25																			286.63	306.65	170.99	343.9				304.64
																40	25	10	25																			58.172	358.8	24.73	345.05				317.84
																40	60	10	40																			133.38	332.1	119.65	24.218				239.9
																25	25	10	10																			287.31	2.7415	236.17	19.93				311.15
																10	60	25	60																			162.37	341.46	282.8	332.71				254.53
																25	10	10	60																			305.08	7.1299	168.56					177.09
																40	40	40	10																			281.82	7.2963	192.14					206.44
																10	25	10	60																			164.39	320.72	125.31					232.87
																40	40	25	25																			60.243	11.122	306.05					277.25
																40	10	10	25																			64.436	15.452	17.2					229
																40	40	10	40																			273.16	13.193	114.54					11.37
																60	60	40	25																			234.76	328.6	78.97					258.2
																40	40	40	60																			157.91	340.16	201.87					250.94
																40	60	10	40																			48.324	308.15	56.57					125.76
																10	40	60	40																			235.76	358.75	281.64					280.77
																25	10	60	40																			284.02	338.29	333.04					289.86
																25	40	10	60																			264.8	349.12	179.58					151.27
																40	60	40	40																			280.51	355.59	248.59					0.80236
																40	60	60	60																			265.25	15.037	329.1
																40	10	10	60																			49.718	347.62	75.29
																40	60	60	60																			199.73	30.108	330.21
																25	60	25	25																			181.95	11.737	232.84
																25	60	25	25																			279.92	1.7479	139.08
																10	10	25	40																			210.44	338.83	42.23
																10	10	40	40																			173.83	333.9	282.91
																10	40	40	60																			299.3	328.14	272.67
																25	25	40	25																			243.82	7.0422	353.64
																25	10	10	40																			276.61	1.3006	329
																10	60	10	40																			269.53	340.46	81.04
																10	60	10	60																			164.03	357.26	41.58
																10	10	40	25																			207.3	324.56	13.8
																10	10	60	40																			46.122	8.5069	231.49
																60	10	25	40																			202.65	355.21	23.14
																40	10	10	25																			59.973	5.0143	101.32
																25	10	60	40																			131.75	332.28	356.35
																40	10	10	60																			54.364	358.21	174.09
																25	10	10	60																			97.176	344.52	150.13
																25	10	25	60																			88.321	18.906	227.09
																25	10	25	40																			43.777	322.68	12.33
																40	10	10	40																			279.8	357.6	230.95
																40	25	10	40																			93.491	352.13	189.53
																25	60	60	60																			39.365	348.69	85.69
																60	10	10	40																			183.35	339.13	112.48
																10	10	10	40																			266.14	323.29	311.62
																10	25	10	25																			170.56	1.8297	242.63
																40	25	25	60																			206.44	11.602	181.78
																10	25	60	25																			203.34	342.13	311.41
																40	10	10	60																			57.061	314.72	243.17
																25	25	10	60																			271.31	327.59	8.45
																10	10	25	10																			100.37	352.42	21.51
																40	25	10	60																			240.42	352.96	332.09
																40	25	25	60																			35.98	2.2928	261.48
																40	25	60	60																			72.247	19.12	66.65
																10	25	10	25																			221.19	330.81	313.61
																60	60	10	60																			277.87	348.52	315.96
																40	25	25	60																			222.99	324.29	290.03
																60	25	10	60																			71.917	343.67	63.89
																40	40	10	60																			294.75	311.53	76.74
																25	60	60	40																			59.319	326.08	41.21
																60	25	10	60																			179.85	336.2	106.2
																60	25	10	60																			87.07	357.52	75.07
																10	60	10	10																			40.81	19.077	324.33
																60	10	25	60																			117.27	31.839	256.5
																25	10	10	60																			45.787	341.48	307.94
																25	60	10	60																			157.87	342.5	323.29
																40	25	60	60																			222.25	356.24	267.08
																60	25	10	60																			41.077	356.09	297.38
																40	60	10	25																			209.54	355.78	339.99
																10	40	40	40																			219.56	351.66	24
																40	60	25	40																			317.12	16.333	350.95
																40	10	40	10																			241.89	342.62	135.92
																25	10	25	25																			271.97	320	130.04
																25	10	60	40																			102.37	329.13	4.62
																60	40	60	60																			156.84	333.09	287.81
																60	40	10	10																			78.494	318.87	183.7
																25	25	25	25																			266.54	16.351	178.68
																60	40	10	25																			293.71	359.48	196.25
																60	25	60	25																			260.16	0.031463	285.89
																60	25	40	60																			144.67	332.18	174.62
																60	25	60	60																			265.44	347.84	100.37
																10	25	40	10																			290.59	3.8205	266
																25	60	60	40																			83.085	352.73	181.5
																25	40	25	10																			269.08	348.69	302.09
																25	10	40	40																			285.54	317.83	234.76
																40	25	10	60																			86.516	340.15	77.13
																40	25	10	60																			58.962	347.19	356.23
																40	40	60	40																			320.68	347.96	76.03
																25	25	60	60																			179.58	337.31	145.48
																25	40	10	40																			196.58	318.94	179.79
																25	10	10	40																			246.48	4.9329	166.92
																60	60	25	10																			304.71	340.38	114.27
																10	40	10	10																			184.14	12.254	243.12
																10	60	25	10																			190.67	347.04	174.97
																25	10	10	60																			261.06	354.68	204.33
																25	10	60	40																			199.81	350.43	228.84
																25	25	40	40																			77.161	0.90013	301.67
																25	25	40	25																			68.69	346.82	42.31
																25	10	25	40																			200.55	7.1895	201.22
																10	10	60	60																			293.41	10.219	200.13
																25	25	60	40																			54.379	351.86	121.48
																25	40	10	40																			300.74	359.57	307.79
																25	10	10	60																			247.9	335.1	71.267
																25	10	10	40																			221.8	338.96	301.65
																25	25	25	25																			274.3	1.6728	162.8
																25	10	10	25																			264.86	318.14	261.66
																10	10	10	40																			282.83	335.51	221.22
																60	10	10	40																			37.564	34.006	249.08
																60	10	25	25																			117.23	16.432	3.6708
																10	60	25	25																			86.88	338.38	55.998
																10	10	10	25																			117.03	351.17	76.56
																10	40	10	60																			276.01	12.798	255.57
																10	10	10	25																			66.14	338.08	214.41
																40	10	60	25																			294.88	35.561	216.75
																10	10	40	10																			226.39	13.787	58.891
																40	25	40	25																			292.73	345.91	75.659
																40	25	25	10																			204.31	339.96	62.433
																40	25	40	10																			162.07	359.61	79.113
																40	10	60	40																			102.03	309.32	73.579
																40	10	25	25																			45.413	318.64	140.75
																10	10	40	25																			71.598	325.17	90.924
																10	10	25	25																			169.83	19.867	276.95
																60	25	60	25																			85.853	1.7853	227.32
																10	25	60	60																			264.83	358	167.56
																25	10	60	25																			214.15	320.86	276.33
																25	40	60	40																			255.34	339.76	240.17
																40	25	60	25																			69.564	330.89	184.86
																40	60	25	40																			61.827	12.791	306.24
																10	10	60	60																			305.24	351.18	278.22
																40	10	25	25																			188.11	3.1001	229.68
																60	10	60	10																			199.37	343.18	238.24
																60	25	25	25																			300.26	321.96	292.41
																60	10	25	40																			198.69	13.227	196.66
																60	10	25	25																			219.1	350.24	116.92
																25	25	60	25																			60.414	0.038502	135.96
																10	25	60	25																			237.2	3.6291	114.88
																40	10	60	60																			157.58	356.04	76.41
																25	10	60	40																			198.91	327.37	83.385
																10	10	10	25																			207.44	11.955	86.262
																25	10	60	25																			305.04	354.59	280.47
																40	10	10	25																			163.23	357.26	148.41
																40	10	10	10																			187.86	0.31938	232.2
																10	10	10	40																			294.11	12.409	185.81
																60	10	40	60																			284.39	334.31	257.63
																25	25	60	25																			86.875	0.93008	215.49
																10	60	60	60																			192.28	42.434	69.636
																10	25	60	10																			70.211	329.27	259.8
																10	10	10	40																			260.65	347.72	74.854
																40	10	40	40																			47.854	323.7	76.41
																10	10	25	25																			52.967	293.02	24.422
																40	10	60	10																			37.045	356.55	50.828
																10	10	60	60																			288.74	21.151	150.11
																40	10	10	10																			254.07	337.02	23.037
																60	60	60	10																			89.699	2.7902	61.145
																25	40	10	60																			68.226	5.2733	217.23
																40	25	25	60																			48.105	353.15	181.14
																10	25	60	60																			48.395	5.1184	67.003
																10	40	10	40																			293.28	327.59	135.1
																10	40	60	10																			68.99	339.77	137.58
																10	60	10	25																			280.35	5.2243	53.232
																25	25	60	25																			164.98	331.97	242.06
																10	25	10	60																			54.783	348.34	179.76
																10	40	40	25																			135.94	344.76	302.78
																10	40	60	10																			137.44	333.6	155.69
																40	40	60	60																			32.267	348.32	288.2
																60	10	10	25																			33.482	4.6534	269.77
																40	10	10	10																				342.17	237.97
																60	25	40	10																				6.4445	183.86
																40	25	10	25																				353.46	59.678
																40	10	10	10																				346.01	58.343
																60	25	10	25																				30.755	262.24
																60	25	10	25																				10.5	31.378
																60	10	40	60																				17.881	128.13
																40	25	25	25																				325.67	151.57
																25	10	25	25																				347.24	174.03
																40	10	25	25																				9.3803	176.28
																10	10	25	25																				357.75	183.98
																10	10	10	25																				347.72	304.13
																25	40	10	25																				4.1695	39.733
																25	10	10	60																				13.807	133.48
																60	10	40	10																				324.03	279.72
																10	10	25	25																				347.02	37.186
																40	40	10	60																				0.79323	131.38
																10	60	10	25																				349.51	136.14
																10	10	10	25																				1.934	202.84
																60	10	25	10																				9.4612	251.85
																10	10	10	10																				355.73	297.86
																25	10	10	25																				13.737	166.74
																60	10	10	25																				330.76	304.47
																25	10	25	25																				332.14	178.73
																25	10	10	10																				0.81536	300.58
																40	10	10	10																				3.0156	62.948
																40	10	25	25																				335.04	20.879
																10	10	10	25																				341.36	84.308
																25	10	10	25																				306.83	151.35
																40	10	10	10																				348.44	286.58
																40	10	10	10																				0.45489	169.89
																40	10	10	25																				346.25	188.53
																10	10	10	25																				358.36	89.058
																40	10	10	10																				356.07	182.85
																40	10	10	10																				6.5482	27.12
																10	10	10	10																				22.691	77.82
																40	25	40	25																				20.276	312.89
																40	25	25	10																				18.908	47.701
																25	40	10	10																				22.052
																10	40	10	10																				351.28
																25	25	10	60																				8.3046
																25	10	10	60																				20.139
																10	10	25	40																				340.57
																40	60	10	60																				325.25
																10	25	40	40																				344.65
																60	10	40	60																				3.5538
																60	25	25	60																				338.07
																40	60	10	60																				327.82
																10	10	10	60																				330.41
																25	25	10	40																				346.35
																25	60	10	60																				340.73
																60	25	25	60																				6.807
																25	25	10	60																				1.2014
																40	25	25	40																				326.31
																40	10	10	10																				352.02
																40	60	25	40																				326.55
																25	60	25	60																				324.76
																40	25	10	60																				356.75
																60	40	25	60																				358.71
																40	25	25	60																				356.02
																40	10	25	60																				341.59
																10	10	10	25																				328.64
																10	60	10	60																				8.1045
																10	60	60	60
																10	60	10	40
																25	60	60	10
																10	10	10	40
																40	60	25	60
																60	60	25	10
																25	40	60	25
																25	60	60	60
																10	60	40	10
																25	10	25	10
																40	60	25	25
																10	60	25	25
																10	40	25	25
																25	40	10	10
																40	10	25	10
																40	10	60	10
																25	10	25	40
																60	10	10	60
																60	25	60	60
																60	10	10	25
																25	60	25	25
																25	10	10	40
																60	10	10	10
																40	10	10	25
																25	10	10	40
																40	10	10	25
																10	60	60	25
																40	60	60	10
																40	25	10	25
																40	40	10	10
																40	40	10	25
																40	10	10	10
																40	40	10	25
																60	25	10	60
																40	40	10	10
																25	40	10	60
																60	40	10	10
																10	60	10	10
																40	60	25	60
																40	40	10	60
																40	60	10	60
																60	60	40	40
																40	10	60	40
																25	60	40	60
																60	60	10	25
																10	40	10	40
																60	40	25	40
																40	10	25	25
																60	25	10	40
																40	60	25	60
																40	40	10	40
																40	25	25	40
																40	10	10	60
																40	40	10	25
																25	10	10	40
																25	10	10	60
																60	10	25	10
																40	10	10	40
																10	10	10	60
																40	10	10	25
																10	10	10	60
																40	10	40	40
																10	60	60	25
																60	10	10	40
																10	60	10	60
																60	40	10	10
																25	40	25	60
																10	10	25	60
																25	25	40	25
																25	60	10	10
																25	10	10	60
																25	60	10	10
																25	60	10	10
																25	60	10	40
																25	10	60	40
																40	25	60	25
																40	10	25	10
																60	40	10	40
																25	10	40	25
																25	40	60	25
																25	40	25	25
																40	10	25	60
																25	10	10	60
																25	25	60	10
																25	10	60	10
																40	40	10	10
																40	10	60	40
																25	10	25	25
																10	10	25	10
																60	10	40	40
																40	10	40	25
																25	10	60	40
																40	10	10	60
																10	25	40	60
																10	10	10	60
																40	40	10	10
																25	60	60	25
																40	25	10	10
																25	60	10	40
																25	25	10	40
																40	25	10	40
																40	40	10	40
																25	25	10	10
																60	60	10	25
																10	40	10	10
																40	25	10	10
																60	25	40	10
																40	25	10	10
																40	40	10	10
																40	25	10	60
																40	25	25	10
																40	60	40	10
																25	60	10	10
																60	25	60	40
																10	60	10	10
																40	40	10	10
																60	60	25	10
																60	25	60	25
																25	60	10	10
																40	60	10	40
																40	25	10	10
																60	25	25	25
																25	25	10	10
																10	25	10	10
																25	60	60	10
																40	40	60	10
																10	25	40	40
																10	25	10	60
																60	40	10	10
																10	10	40	25
																25	10	40	10
																25	10	10	25
																10	10	10	60
																40	10	10	60
																10	10	10	40
																60	10	25	25
																25	60	10	60
																10	60	10	40
																40	60	40	10
																25	60	10	40
																25	40	25	25
																10	60	10	40
																10	60	60	25
																10	60	10	25
																40	40	10	10
																60	60	25	10
																25	60	10	40
																10	40	10	10
																40	25	40	10
																25	10	10	25
																25	10	10	10
																10	40	10	10
																40	60	10	40
																40	60	10	10
																60	40	25	40
																60	10	10	25
																40	25	10	10
																10	40	10	40
																40	10	10	25
																25	40	10	10
																40	60		25
																40	60		40
																10	40		25
																25	60		60
																25	10		40
																25	10		10
																10	10		25
																25	10		40
																10	10		10
																25	10		10
																40	10		40
																10	10		40
																10	60		25
																25	40		25
																25	10		25
																25	25		40
																25	25		40
																25	25		10
																25	25		60
																25	40		10
																10	60		10
																40	25		40
																40	10		40
																10	25		10
																25	25		10
																10	60		10
																10	25		25
																10	10		40
																40	60		40
																10	40		10
																10	40		60
																25	60		60
																10	40		10
																10	10		10
																40	40		25
																25	25		25
																25	60		25
																10	40		60
																10	60		10
																40	40		25
																40	40		40
																25	60		60
																10	25		60
																10	25		40
																25	60		25
																40	40		60
																10	40		25
																40	25		10
																25	10		60
																25	10		25
																25	10		60
																10	10		10
																25	10		10
																25	10		25
																25	10		25
																25	10		60
																25	10		40
																10	25		40
																10	10		40
																10	25		10
																40	10		10
																10	10		40
																40	10		10
																25	10		10
																25	10		10
																25	10		60
																25	10		60
																40	10		10
																10	10		25
																10	25		10
																25	10		25
																10	25		25
																40	25		25
																25	25		10
																10	10		60
																25	25		40
																10	10		25
																25	40		25
																10	60		40
																10	25		25
																10	10		40
																10	10		25
																40	40		25
																25	60		10
																10	25		10
																10	10		10
																10	10		25
																10	10		25
																10	25		40
																10	25		60
																10	60		10
																10	60		10
																10	40		10
																25	25		10
																25	40		10
																25	25		25
																25	40		60
																25	25		10
																10	60		40
																25	25		40
																10	25		10
																40	25		10
																25	25		10
																10	40		10
																25	10		25
																40	25		25
																10	40		25
																40	25		40
																25	25		40
																25	10		10
																25	40		10
																40	10		60
																25	40		60
																25	60		10
																40	10		10
																10	10		10
																25	25		10
																25	10		60
																10	40		10
																10	40		10
																40
																40
																40
																25
																25
																25
																40
																25
																10
																25
																25
																25
																40
																40
																25
																25
																10
																40
																10
																10
																10
																40
																25
																10
																25
																25
																40
																25
																25
																10
																40
																25
																10
																25
																25
																25
																25
																25
																25
																25
																25
																10
																10
																10
																25
																25
																10
																40
																25
																25
																25
																25
																25
																40
																10
																25
																10
																25
																40
																25
																25
																40
																10
																10
																25
																10
																25
																10
																25
																25
																25
																10
																25
																40
																25
																25
																10
																25
																25
																25
																10
																25
																25
																25
																25
																10
																10
																25
																25
																10
																10
																10
																25
																25
																25
																25
																25
																10
																25
																10
																10
																10
																25
																25
																25
																40
																10
																25
																25
																25
																25
																10
																10

## Sheet: Figure 2
	Figure 2f																									Figure 2m
	Increased - WT RL .3Hz	Increased - WT RL .75Hz	Increased - WT RL 1.2Hz	Increased - WT RL 1.8Hz	Decreased - WT RL 0.3Hz	Decreased - WT RL 0.75Hz	Decreased - WT RL 1.2Hz	Decreased - WT RL 1.8Hz	Unchanged - WT RL .3Hz	Unchanged - WT RL .75Hz	Unchanged - WT RL 1.2Hz	Unchanged - WT RL 1.8Hz	Increased - Frmd7tm RL .3Hz	Increased - Frmd7tm RL .75Hz	Increased - Frmd7tm RL 1.2Hz	Increased - Frmd7tm RL 1.8Hz	Decreased - Frmd7tm RL 0.3Hz	Decreased - Frmd7tm RL 0.75Hz	Decreased - Frmd7tm RL 1.2Hz	Decreased - Frmd7tm RL 1.8Hz	Unchanged - Frmd7tm RL .3Hz	Unchanged - Frmd7tm RL .75Hz	Unchanged - Frmd7tm RL 1.2Hz	Unchanged - Frmd7tm RL 1.8Hz		Unchanged - WT PM .3Hz	Unchanged - WT PM .75Hz	Unchanged - WT PM 1.2Hz	Unchanged - WT PM 1.8Hz	Unchanged - Frmd7tm PM .3Hz	Unchanged - Frmd7tm PM .75Hz	Unchanged - Frmd7tm PM 1.2Hz	Unchanged - Frmd7tm PM 1.8Hz
	0.059523	0.053571	0.061309	0.061904	0.1336	0.15364	0.16567	0.18571	0.38345	0.37578	0.39112	0.43713	0.44881	0.45397	0.53135	0.51587	0.23654	0.23654	0.25783	0.25074	0.2426	0.2426	0.26201	0.28384		0.06825	0.095402	0.085622	0.098622	0.028523	0.060316	0.099443	0.056853
	0.11801	0.11034	0.1017	0.095947	0.3141	0.33295	0.37692	0.36121	0.14647	0.14794	0.15673	0.1743	0.31791	0.3497	0.39738	0.36559	0.57447	0.56298	0.62617	0.64341	0.49074	0.48093	0.53982	0.61343		0.039423	0.092554	0.09886	0.074155	0.026646	0.065695	0.050172	0.068855
	0.65565	0.64909	0.68843	0.69499	0.33241	0.34238	0.39224	0.38227	0.15845	0.16161	0.18221	0.19013	0.53108	0.56295	0.63199	0.65323	0.37261	0.42478	0.45831	0.48067	0.43246	0.47571	0.48868	0.55355		0.028523	0.060316	0.099443	0.056853	0.048257	0.10193	0.12158	0.11588
	0.32036	0.30289	0.3291	0.29124	0.62057	0.67642	0.75709	0.77571	0.060343	0.059739	0.067584	0.068791	0.11128	0.11128	0.12686	0.12686	0.25772	0.26546	0.29896	0.30669	0.39916	0.40315	0.46303	0.45105		0.026646	0.065695	0.050172	0.068855	0.053698	0.096382	0.088471	0.0741
	0.39726	0.44095	0.46082	0.48068	0.33379	0.33713	0.36049	0.36383	0.18023	0.18744	0.20907	0.2343	0.26948	0.24402	0.23341	0.21219	0.39196	0.38804	0.42331	0.43899	0.28668	0.28381	0.30101	0.32108		0.019243	0.064822	0.062305	0.046861	0.088608	0.20624	0.18936	0.13649
	0.6926	0.76186	0.83805	0.81034	0.082334	0.089744	0.097977	0.10292	0.1975	0.20447	0.19983	0.23236	0.41222	0.37761	0.3367	0.31467	0.42368	0.43639	0.47452	0.50418	0.2637	0.25843	0.27161	0.31117		0.034151	0.082031	0.08067	0.079193	0.089415	0.12831	0.12946	0.15918
	0.11643	0.11975	0.11421	0.11088	0.16267	0.1708	0.2505	0.23586	0.50933	0.51443	0.56536	0.51443	0.27259	0.28622	0.24534	0.23988	0.47061	0.48944	0.55062	0.59768	0.28792	0.27928	0.29656	0.32535		0.024538	0.073051	0.04798	0.067909	0.051036	0.1802	0.29122	0.38207
	0.62127	0.63902	0.55618	0.59168	0.24413	0.28075	0.41502	0.44187	0.20761	0.22422	0.35293	0.38822	0.44603	0.4892	0.43644	0.4796	0.29899	0.33188	0.37075	0.40663	0.23682	0.24866	0.28418	0.30313		0.042454	0.13815	0.1926	0.19203	0.091547	0.1106	0.10524	0.11531
	0.1185	0.11212	0.10392	0.091157	0.29085	0.31703	0.40428	0.43627	0.11078	0.1285	0.15841	0.17392	0.82214	0.74851	0.66262	0.61354	0.065788	0.071708	0.10592	0.12105	0.23931	0.23183	0.23183	0.24928		0.053272	0.18015	0.33529	0.12093	0.043359	0.29254	0.10963	0.23745
	0.30723	0.32552	0.36941	0.36575	0.06267	0.065804	0.10153	0.098392	0.25934	0.27257	0.30433	0.26463	0.36308	0.35945	0.39939	0.40302	0.2088	0.22759	0.33826	0.3654	0.41612	0.40363	0.46189	0.39947		0.18464	0.31975	0.39566	0.33683	0.081736	0.13266	0.13711	0.1507
	0.40245	0.40997	0.40997	0.37612	0.22244	0.23579	0.33366	0.37148	0.25577	0.25066	0.26089	0.266	0.31342	0.27581	0.28584	0.25074	0.33538	0.36556	0.48629	0.54331	0.14415	0.15569	0.16145	0.15424		0.063172	0.11477	0.12417	0.1078	0.036276	0.33979	0.29558	0.51442
	0.059912	0.053921	0.062308	0.063507	0.24742	0.27712	0.40083	0.41567	0.32023	0.30421	0.32343	0.35545	0.22601	0.23279	0.2667	0.25539	0.30531	0.40606	0.59535	0.62283	0.48797	0.52701	0.6002	0.53677		0.31943	0.40489	0.40869	0.48298	0.036179	0.13928	0.12647	0.21779
	0.20007	0.20988	0.1883	0.19614	0.16058	0.18306	0.2794	0.31794	0.21362	0.22003	0.2414	0.27344	0.1369	0.15469	0.16427	0.1766	0.07326	0.08718	0.13407	0.15238	0.19807	0.18569	0.21664	0.20632		0.1342	0.18214	0.18648	0.20232	0.037423	0.088995	0.07373	0.096175
	0.77323	0.82896	0.7593	0.69661	0.1612	0.18538	0.28209	0.29983	0.16761	0.16929	0.18605	0.16929	0.41012	0.44429	0.43575	0.42721	0.20801	0.23714	0.37027	0.41603	0.51696	0.57383	0.63069	0.69273		0.031075	0.074472	0.10506	0.0961	0.030695	0.024164	0.071876	0.089699
	0.13246	0.13114	0.14571	0.15101	0.26443	0.29352	0.38342	0.41515	0.36374	0.37102	0.39284	0.37466	0.63569	0.66747	0.7374	0.71833	0.11193	0.122	0.16005	0.16901	0.36232	0.38406	0.41667	0.44565		0.030561	0.058085	0.078253	0.084221	0.0090199	0.49291	0.94131	0.61262
	0.48071	0.52402	0.49804	0.43308	0.077233	0.087273	0.13284	0.14829	0.073745	0.073745	0.082594	0.081857	0.059667	0.061439	0.055532	0.059076	0.18246	0.20618	0.28099	0.24997	0.31008	0.32248	0.32558	0.34109		0.063895	0.094025	0.11518	0.11466	0.051263	0.15115	0.2048	0.21359
	0.36936	0.4063	0.40999	0.45062	0.070246	0.081485	0.11942	0.12293	0.050985	0.056594	0.063222	0.07087	0.46576	0.50767	0.54493	0.50302	0.12161	0.14958	0.20552	0.23349	0.45454	0.46363	0.52272	0.45454		0.04457	0.18956	0.33063	0.25547	0.076248	0.361	0.62773	0.6399
	0.45281	0.38489	0.43017	0.40753	0.15847	0.18065	0.27573	0.26622	0.048713	0.05261	0.056994	0.062353	0.28712	0.26781	0.24851	0.24127	0.0839	0.096485	0.14766	0.16361	0.24667	0.2366	0.2668	0.2517		0.057589	0.1188	0.17552	0.16211	0.074519	0.15415	0.1625	0.16605
	0.28091	0.25594	0.23722	0.20808	0.10548	0.11708	0.16771	0.18353	0.056123	0.055562	0.05893	0.060613	0.3215	0.36329	0.39222	0.37293	0.16119	0.17247	0.21921	0.19181	0.71464	0.73608	0.8004	0.87901		0.03207	0.13735	0.2441	0.37815	0.059533	0.098088	0.13456	0.13138
	0.31245	0.31245	0.34057	0.29995	0.22522	0.2545	0.38288	0.4099	0.63672	0.56221	0.60286	0.67737	0.49441	0.47524	0.42542	0.38326	0.13622	0.16483	0.19888	0.20842	0.55315	0.54209	0.59741	0.63613		0.11203	0.11737	0.1421	0.14457	0.020406	0.027463	0.064031	0.076959
	0.20416	0.21824	0.19888	0.176	0.30703	0.3408	0.51581	0.4759	0.24053	0.24534	0.27661	0.29585	0.48139	0.45732	0.48139	0.4525	0.22088	0.26947	0.36224	0.41084	0.07279	0.080069	0.086621	0.093172		0.073664	0.20071	0.26181	0.24223	0.024683	0.05067	0.077676	0.081801
	0.29447	0.32391	0.35041	0.35041	0.22002	0.24202	0.34763	0.38504	0.44101	0.46306	0.52039	0.46306	0.28297	0.28297	0.24541	0.25042	0.23403	0.25743	0.40018	0.45401	0.11516	0.12374	0.11639	0.12251		0.2024	0.4306	0.49707	0.60186	0.0087521	0.28003	0.49634	0.3222
	0.20377	0.22618	0.25267	0.26082	0.16943	0.1796	0.28125	0.30836	0.45458	0.44094	0.49094	0.55458	0.71409	0.79979	0.83549	0.87834	0.15968	0.21397	0.27145	0.30978	0.72676	0.69042	0.74129	0.74856		0.016185	0.059844	0.10825	0.12308	0.093334	0.097089	0.099465	0.075669
	0.23963	0.25997	0.23963	0.22606	0.070234	0.078663	0.11518	0.10886	0.34309	0.3774	0.42886	0.41514	0.053951	0.053411	0.060965	0.060965	0.18745	0.23806	0.35616	0.3824	0.59995	0.62395	0.68995	0.64195		0.010151	0.056567	0.080899	0.076327	0.093822	0.23288	0.23548	0.14712
	0.082098	0.076351	0.082919	0.078814	0.14447	0.15314	0.23837	0.26293	0.29257	0.31012	0.38619	0.3306	0.45796	0.50885	0.56482	0.50885	0.20136	0.21143	0.28996	0.3403	0.46544	0.4794	0.50267	0.46078		0.036243	0.10883	0.16223	0.094961	0.068645	0.15438	0.12266	0.14171
	0.65414	0.65414	0.58289	0.64766	0.072315	0.0781	0.1186	0.13378	0.13465	0.1764	0.26392	0.28681	0.30742	0.2859	0.2982	0.28282	0.087568	0.11559	0.15587	0.17776	0.40673	0.423	0.45554	0.50434		0.093334	0.097089	0.099465	0.075669	0.09655	0.194	0.2102	0.2052
	0.31107	0.31107	0.26752	0.29552	0.12025	0.13708	0.18157	0.16474	0.10628	0.13072	0.18492	0.21149	0.35564	0.33023	0.29213	0.25403	0.073161	0.08194	0.10535	0.10901	0.24619	0.24619	0.26343	0.29297		0.15494	0.17692	0.17697	0.11087	0.014249	0.11356	0.095654	0.079117
	0.2345	0.22512	0.22981	0.22043	0.072711	0.083618	0.12216	0.13088	0.085063	0.10293	0.14291	0.15141	0.31317	0.35075	0.31317	0.29125	0.29818	0.38763	0.57847	0.53672	0.16147	0.16631	0.18569	0.17277		0.062242	0.093451	0.10084	0.081081	0.15721	0.20155	0.19999	0.20678
	0.073581	0.078732	0.089769	0.093448	0.08564	0.10362	0.13617	0.15501	0.23214	0.30643	0.36911	0.40625	0.57942	0.63157	0.56783	0.52728	0.16988	0.22084	0.31767	0.32616	0.11154	0.13942	0.19073	0.16396		0.14858	0.10174	0.14138	0.13646	0.062951	0.073391	0.079613	0.072894
	0.51029	0.56055	0.49096	0.38658	0.070976	0.080203	0.1093	0.11356	0.17516	0.19092	0.24872	0.28025	0.61818	0.65717	0.59034	0.55692	0.23162	0.30342	0.42386	0.48177	0.26826	0.33532	0.46945	0.50969		0.21789	0.13696	0.21468	0.23562	0.046702	0.077189	0.10878	0.090527
	0.40753	0.39531	0.44014	0.41161	0.12245	0.13225	0.16898	0.19347	0.07241	0.082547	0.11224	0.12817	0.64315	0.73963	0.79751	0.81037	0.1825	0.22265	0.30478	0.33033	0.20405	0.20405	0.21833	0.2367		0.13796	0.19259	0.18389	0.17854	0.84332	0.71333	0.99801	0.95521
	0.17993	0.19613	0.21232	0.19793	0.11472	0.15144	0.19159	0.20536	0.12427	0.13919	0.20256	0.19138	0.53585	0.5074	0.48369	0.47421	0.12123	0.14184	0.20367	0.22792	0.41958	0.44581	0.42395	0.43706		0.019389	0.096708	0.11793	0.11766	0.054435	0.084506	0.085464	0.070596
	0.24235	0.24235	0.2787	0.27385	0.13732	0.17576	0.23618	0.26777	0.091003	0.1001	0.14834	0.13378	0.30552	0.30246	0.27497	0.30246	0.16357	0.19955	0.25844	0.29606	0.64662	0.61461	0.71064	0.64022		0.15721	0.20155	0.19999	0.20678	0.062174	0.26756	0.14759	0.084407
	0.30281	0.29271	0.28262	0.25234	0.093871	0.11358	0.17178	0.15395	0.12832	0.14115	0.21942	0.18991	0.47292	0.53423	0.50358	0.43789	0.25572	0.30942	0.46797	0.50121	0.3276	0.32105	0.36036	0.40622		0.052282	0.10624	0.10675	0.065096	0.058993	0.084741	0.046051	0.080076
	0.61941	0.58844	0.68135	0.6256	0.1422	0.18201	0.23178	0.2588	0.15517	0.17845	0.2281	0.21724	0.23437	0.24843	0.27187	0.2625	0.24249	0.26189	0.33706	0.35888	0.75896	0.76655	0.82727	0.91075		0.05633	0.10651	0.21136	0.22781	0.082836	0.19188	0.28938	0.23491
	0.13437	0.14512	0.15721	0.17199	0.1939	0.25789	0.3083	0.35484	0.073837	0.081221	0.10411	0.11519	0.157	0.16014	0.18211	0.18368	0.32041	0.33643	0.42614	0.45177	0.25915	0.27211	0.30062	0.31098		0.031036	0.062526	0.059713	0.05731	0.059748	0.052728	0.066001	0.066345
	0.29062	0.27609	0.29644	0.31097	0.095689	0.10526	0.14353	0.16267	0.13329	0.14796	0.18528	0.19861	0.13674	0.12819	0.1404	0.12209	0.29715	0.3239	0.51705	0.49922	0.52561	0.56766	0.61497	0.58343		0.05705	0.24527	0.15144	0.23078	0.036045	0.11593	0.11106	0.069631
	0.17995	0.1686	0.15725	0.16211	0.17432	0.23011	0.33645	0.35562	0.18092	0.22072	0.30575	0.26052	0.29407	0.28525	0.30289	0.26466	0.10482	0.11006	0.1719	0.15198	0.34707	0.37831	0.41302	0.38178		0.038605	0.15648	0.11624	0.043063	0.12622	0.17026	0.17192	0.17149
	0.45885	0.46803	0.51391	0.47261	0.31847	0.36943	0.46815	0.48408	0.53925	0.54464	0.55004	0.53925	0.21585	0.1994	0.22613	0.20557	0.19894	0.21088	0.31632	0.33025	0.45738	0.52573	0.48893	0.52573		0.043799	0.059639	0.077349	0.047731	0.047149	0.059357	0.071866	0.028482
	0.85682	0.89613	0.79394	0.78608	0.22929	0.24304	0.31183	0.27744	0.2229	0.22775	0.20594	0.24228	0.38062	0.43772	0.45675	0.4263	0.23636	0.26236	0.41363	0.42545	0.086535	0.086535	0.092593	0.092593		0.025418	0.072089	0.072067	0.063814	0.033023	0.020107	0.10674	0.10697
	0.31048	0.27132	0.25174	0.27971	0.12822	0.14232	0.2231	0.23849	0.19061	0.19252	0.19061	0.20396	0.1278	0.13907	0.13281	0.12529	0.16052	0.17496	0.23917	0.20546	0.37703	0.32425	0.37326	0.39965		0.39699	0.75274	0.71188	0.50975	0.07125	0.14691	0.13067	0.11933
	0.42943	0.48526	0.46379	0.50673	0.28853	0.33758	0.51648	0.56264	0.1783	0.18722	0.17652	0.19613	0.43882	0.47643	0.45554	0.41792	0.18586	0.20444	0.27321	0.23418	0.21578	0.22441	0.19852	0.23089		0.064315	0.055843	0.099384	0.064971	0.027287	0.05474	0.075479	0.04379
	0.48912	0.52335	0.57226	0.52824	0.12287	0.13639	0.19168	0.17325	0.25968	0.28943	0.26509	0.2705	0.33494	0.36235	0.33494	0.3045	0.20737	0.26751	0.34423	0.35875	0.086871	0.079206	0.088574	0.085168		0.097709	0.1824	0.14491	0.12137	0.086256	0.081277	0.11835	0.099131
	0.64658	0.59956	0.52315	0.5878	0.19343	0.22244	0.29207	0.33076	0.27315	0.29227	0.36056	0.29227	0.35833	0.36802	0.33896	0.32282	0.16694	0.19698	0.23872	0.2721	0.098892	0.087025	0.10186	0.095925		0.075665	0.087916	0.097425	0.098811	0.038217	0.086412	0.096798	0.060112
	0.34693	0.38162	0.41631	0.39203	0.18508	0.21284	0.29243	0.32759	0.55632	0.5452	0.59527	0.65646	0.66419	0.73061	0.63098	0.59113	0.13315	0.15578	0.19439	0.18374	0.076008	0.087409	0.083608	0.094249		0.059364	0.045597	0.077529	0.080608	0.043799	0.059639	0.077349	0.047731
	0.18837	0.18236	0.20841	0.20039	0.20513	0.24	0.36513	0.3959	0.34845	0.34845	0.36936	0.40769	0.37666	0.40062	0.39378	0.34241	0.1529	0.17124	0.26298	0.27368	0.22925	0.2704	0.30567	0.29391		0.060623	0.07184	0.093519	0.055411	0.038605	0.15648	0.11624	0.043063
	0.15756	0.14495	0.12731	0.12605	0.22633	0.2467	0.36892	0.38024	0.34399	0.36806	0.41966	0.40246	0.58373	0.67129	0.72966	0.79971	0.23391	0.29473	0.42572	0.3883	0.25064	0.27773	0.32515	0.3387		0.050837	0.10604	0.065951	0.087591	0.054612	0.17217	0.1351	0.14395
	0.18231	0.16784	0.15337	0.14469	0.16235	0.20618	0.28086	0.30846	0.17479	0.20101	0.2115	0.21499	0.37161	0.42364	0.37905	0.37161	0.08733	0.10305	0.13536	0.15283	0.32195	0.35736	0.3799	0.4121		0.045408	0.084454	0.058896	0.062445	0.14826	0.32778	0.20999	0.22653
	0.67597	0.67597	0.75708	0.7706	0.079229	0.091113	0.11805	0.13786	0.076218	0.083078	0.08384	0.080791	0.49265	0.56889	0.64513	0.58648	0.25222	0.30518	0.37832	0.43633	0.17583	0.20221	0.21979	0.24089		0.036845	0.095645	0.07348	0.060028	0.12693	0.16865	0.1557	0.14205
	0.21588	0.23339	0.21005	0.19449	0.091605	0.096185	0.13741	0.14382	0.49928	0.54921	0.60413	0.60413	0.20425	0.22059	0.21242	0.18382	0.16524	0.17845	0.26933	0.26107	0.44151	0.48566	0.55189	0.61812		0.083345	0.10825	0.10643	0.10965	0.039221	0.068488	0.069526	0.056423
	0.43487	0.45881	0.43089	0.39897	0.28419	0.32398	0.48313	0.43197	0.053949	0.059226	0.061572	0.05864	0.40441	0.40036	0.35992	0.3761	0.24911	0.30391	0.46085	0.43843	0.081925	0.086237	0.082787	0.086237		0.037078	0.067799	0.080685	0.069803	0.079399	0.11192	0.18379	0.1673
	0.13789	0.12399	0.11223	0.10689	0.20293	0.23945	0.36324	0.38353	0.30002	0.39903	0.52504	0.49804	0.18244	0.16289	0.14497	0.16289	0.25498	0.27028	0.41052	0.37992	0.43932	0.4569	0.50522	0.53158		0.067419	0.083199	0.079597	0.068377	0.038813	0.10079	0.11795	0.080702
	0.25771	0.24403	0.21894	0.22806	0.3105	0.35707	0.52785	0.46575	0.26616	0.34068	0.41255	0.39924	0.5257	0.5993	0.64136	0.7097	0.32232	0.4029	0.59951	0.63174	0.063406	0.076087	0.093841	0.09828		0.07125	0.14691	0.13067	0.11933	0.077166	0.19764	0.16195	0.17074
	0.60874	0.56227	0.52975	0.46469	0.11888	0.14147	0.20923	0.21755	0.38663	0.41369	0.44076	0.43689	0.56629	0.53362	0.47916	0.54451	0.26356	0.34262	0.41378	0.46122	0.27094	0.34138	0.46601	0.43621		0.027287	0.05474	0.075479	0.04379	0.044272	0.074358	0.05536	0.05051
	0.25846	0.23961	0.26385	0.26923	0.17185	0.21482	0.30418	0.32824	0.38792	0.43586	0.48816	0.43586	0.25601	0.27796	0.2487	0.24382	0.20266	0.21684	0.31209	0.34249	0.096718	0.12283	0.16636	0.16055		0.086256	0.081277	0.11835	0.099131	0.057361	0.088286	0.080878	0.094725
	0.14963	0.15379	0.14132	0.13855	0.20156	0.2459	0.32047	0.34264	0.40623	0.45498	0.48748	0.47936	0.44553	0.47075	0.40771	0.42032	0.11568	0.14344	0.1793	0.19781	0.26985	0.3562	0.45334	0.49922		0.027054	0.078123	0.048041	0.076305	0.10023	0.17228	0.17454	0.16028
	0.058705	0.052834	0.060466	0.06164	0.10735	0.14385	0.20396	0.19001	0.52634	0.46318	0.52634	0.51581	0.35748	0.3725	0.33344	0.3004	0.20169	0.2259	0.29044	0.31666	0.25706	0.33675	0.47813	0.49355		0.050743	0.067557	0.072472	0.052998	0.029113	0.12654	0.11762	0.10588
	0.544	0.48674	0.44992	0.40902	0.23339	0.27539	0.40376	0.34541	0.28334	0.30601	0.34001	0.31167	0.068675	0.062727	0.060564	0.054075	0.29802	0.35762	0.46789	0.51855	0.19066	0.24977	0.33938	0.32603		0.054536	0.10896	0.095108	0.0985	0.08115	0.13637	0.08559	0.13541
	0.34692	0.33407	0.31801	0.32122	0.21355	0.26053	0.33954	0.37584	0.44973	0.51269	0.58015	0.59364	0.17678	0.17678	0.18562	0.19269	0.14264	0.15405	0.20255	0.21682	0.38855	0.42352	0.44683	0.41575		0.047866	0.11037	0.12312	0.14237	0.091525	0.15258	0.1015	0.1514
	0.50832	0.50832	0.5609	0.58427	0.20754	0.2781	0.36734	0.38187	0.091671	0.12101	0.15492	0.13751	0.085262	0.080146	0.092935	0.10402	0.11687	0.13674	0.21037	0.18582	0.36109	0.38998	0.36109	0.40803		0.062246	0.087938	0.091486	0.059768	0.01231	0.11128	0.078302	0.087326
	0.37498	0.34498	0.36748	0.33749	0.17849	0.23025	0.31771	0.33199	0.34413	0.4577	0.65041	0.62288	0.52531	0.48362	0.46277	0.41691	0.28207	0.33284	0.42311	0.45695	0.28229	0.26535	0.30205	0.29358		0.020385	0.068719	0.10997	0.099238	0.019798	0.059668	0.078684	0.073027
	0.42997	0.41707	0.46437	0.52886	0.13231	0.15348	0.18789	0.21567	0.065603	0.087252	0.10431	0.087908	0.46233	0.41932	0.3799	0.35839	0.11844	0.13739	0.19542	0.21792	0.41255	0.42905	0.39192	0.4373		0.069308	0.15156	0.15426	0.19874	0.052887	0.023486	0.08257	0.064397
	0.5228	0.45085	0.46045	0.47963	0.16875	0.19069	0.27675	0.31894	0.24456	0.31548	0.46466	0.44265	0.4871	0.51176	0.56109	0.61658	0.19022	0.20164	0.31387	0.32338	0.49375	0.44438	0.49375	0.50857		0.30363	0.74486	0.53815	0.37918	0.043528	0.12811	0.085525	0.15653
	0.10085	0.10678	0.097881	0.09887	0.28717	0.33598	0.425	0.47095	0.24789	0.33217	0.41645	0.35944	0.17151	0.17729	0.18499	0.1927	0.16105	0.1997	0.30115	0.32048	0.59911	0.68898	0.72493	0.81479		0.081525	0.068306	0.090046	0.095255	0.049036	0.10105	0.10209	0.12147
	0.20204	0.19116	0.17717	0.15542	0.091205	0.11765	0.17055	0.18059	0.55633	0.57302	0.6064	0.53407	0.30969	0.31279	0.32208	0.34066	0.18448	0.21953	0.30439	0.33021	0.10409	0.11554	0.12282	0.11241		0.068896	0.059441	0.18236	0.1957	0.01381	0.23887	0.30282	0.19023
	0.42113	0.40007	0.40428	0.38744	0.17314	0.19911	0.25279	0.28396	0.15777	0.17355	0.15952	0.1753	0.20343	0.2054	0.19553	0.1975	0.22766	0.25953	0.39612	0.44621	0.32449	0.37317	0.33747	0.34396		0.033566	0.13793	0.10224	0.063421	0.063756	0.021725	0.090009	0.21756
	0.34197	0.37959	0.41721	0.44457	0.12649	0.1404	0.20617	0.19732	0.53277	0.60736	0.57006	0.53277	0.98351	0.91976	0.79227	0.91065	0.15223	0.18876	0.25574	0.27705	0.45869	0.46786	0.44493	0.46327		0.045592	0.070296	0.10108	0.060579	0.0061824	0.18224	0.47399	0.16624
	0.24602	0.25094	0.28046	0.278	0.23871	0.28646	0.37717	0.39626	0.13223	0.14458	0.16926	0.17631	0.53607	0.52742	0.47122	0.43232	0.19194	0.21497	0.31094	0.28599	0.56669	0.49869	0.52136	0.56102		0.030814	0.06829	0.052825	0.039286	0.013443	0.025903	0.091271	0.0065154
	0.72328	0.79561	0.88241	0.9909	0.22555	0.23683	0.35186	0.29998	0.4365	0.46269	0.5107	0.54999	0.47159	0.48041	0.44074	0.44074	0.16749	0.17586	0.26798	0.24788	0.055269	0.060244	0.058033	0.056928		0.048254	0.06188	0.061117	0.061933	0.012468	0.089231	0.067668	0.038397
	0.41748	0.45088	0.51351	0.45088	0.12452	0.13946	0.20919	0.22787	0.36517	0.34709	0.36517	0.36156	0.78097	0.68832	0.60228	0.66184	0.23872	0.29601	0.36046	0.38194	0.11847	0.11491	0.1315	0.14453		0.098682	0.065332	0.20866	0.20716	-0.004718	0.075188	0.063459	0.0048812
	0.35635	0.34729	0.32313	0.30199	0.11369	0.13529	0.17509	0.19896	0.27885	0.313	0.30446	0.28454	0.51713	0.49061	0.46851	0.44199	0.33943	0.40731	0.57363	0.51932	0.51241	0.55098	0.50139	0.55098		0.11168	0.22804	0.51001	0.2096	0.047248	0.040347	0.08343	0.045187
	0.063524	0.065877	0.059995	0.058819	0.20413	0.23066	0.30211	0.28986	0.16151	0.16502	0.15625	0.17556	0.099093	0.11098	0.099093	0.10207	0.17753	0.23434	0.31246	0.33021	0.14125	0.13842	0.14831	0.13418		0.082776	0.1096	0.16552	0.17788	0.029778	0.032008	0.095561	0.047978
	0.59022	0.57251	0.64924	0.60792	0.076779	0.082153	0.12976	0.1359	0.51684	0.54785	0.57886	0.5065	0.25046	0.27502	0.26028	0.24555	0.33266	0.37923	0.50231	0.48235	0.35651	0.33512	0.3886	0.38504		0.010091	0.043826	0.013755	0.10252	0.060958	0.10772	0.1941	0.12372
	0.18923	0.19485	0.18173	0.18735	0.13312	0.16507	0.21965	0.24495	0.36324	0.34508	0.39593	0.37414	0.12855	0.13099	0.1163	0.12242	0.13632	0.15677	0.2113	0.2263	0.12495	0.13159	0.13691	0.13292		0.016067	0.12252	0.13135	0.071602	0.040241	0.059406	0.074759	0.055695
	0.19129	0.20851	0.21425	0.21616	0.25439	0.32307	0.39685	0.44518	0.27798	0.31435	0.29357	0.25979	0.62186	0.64938	0.58884	0.55032	0.26381	0.27964	0.41155	0.44057	0.27124	0.30921	0.32277	0.29565		0.0086734	0.041593	0.065378	0.010294	0.038984	0.14252	0.22946	0.27271
	0.060869	0.069391	0.076695	0.077912	0.19513	0.24586	0.34928	0.36489	0.25041	0.26496	0.27952	0.29117	0.7015	0.63293	0.56437	0.52744	0.098885	0.10383	0.14734	0.16316	0.15198	0.15356	0.13615	0.15831		0.021324	0.061792	0.032205	0.045189	0.038984	0.14252	0.22946	0.27271
	0.48193	0.46638	0.53893	0.5182	0.14436	0.17323	0.23097	0.24974	0.36843	0.40082	0.4494	0.40487	0.10972	0.11756	0.10776	0.097964	0.26691	0.33097	0.41371	0.46976	0.39796	0.42728	0.44404	0.41891		1.0203	1.5291	1.9278	1.9626	0.040108	0.042343	0.060962	0.068399
	0.22516	0.24993	0.2747	0.2702	0.21171	0.2223	0.33663	0.36627	0.43945	0.50537	0.46142	0.51855	0.29008	0.31495	0.28179	0.27627	0.085408	0.099073	0.15117	0.1563	0.43477	0.3826	0.43477	0.46086		0.013431	0.058337	0.086096	0.079146	0.054288	0.085891	0.10292	0.073934
	0.57166	0.55805	0.50814	0.4537	0.33276	0.36271	0.54905	0.49914	0.11245	0.12144	0.11357	0.12819	0.65083	0.57081	0.51746	0.53346	0.27294	0.36301	0.52677	0.54587	0.31962	0.3137	0.33146	0.29594		0.17201	0.20293	0.20226	0.26579	0.04195	0.05169	0.062052	0.054019
	0.38747	0.35149	0.31551	0.27676	0.22648	0.24233	0.31707	0.3284	0.19683	0.2421	0.31493	0.26966	0.70016	0.68743	0.63651	0.63651	0.2713	0.36083	0.43409	0.49377	0.49793	0.47304	0.54275	0.50789		0.042497	0.19534	0.20997	0.055649	0.03966	0.065284	0.088007	0.11246
	0.69211	0.76539	0.81424	0.81424	0.094093	0.10162	0.15619	0.16278	0.1088	0.13382	0.20019	0.18496	0.63261	0.6691	0.59003	0.60828	0.071617	0.093819	0.11888	0.12605	0.25117	0.28224	0.26411	0.25893		0.031432	0.06736	0.082842	0.051857	0.038156	0.07841	0.17616	0.16933
	0.32122	0.31863	0.29531	0.25905	0.1114	0.1192	0.18493	0.21055	0.13168	0.15406	0.20015	0.17645	0.3399	0.30439	0.27141	0.25366	0.44534	0.43643	0.50323	0.48096	0.30048	0.33053	0.36658	0.40865		0.020838	0.064409	0.050413	0.04054	0.042305	0.061375	0.073473	0.078788
	0.24073	0.24833	0.2534	0.2534	0.16618	0.19775	0.29247	0.30909	0.10439	0.11065	0.15241	0.13153	0.45787	0.40785	0.42324	0.38477	0.49885	0.53876	0.59862	0.63354	0.33052	0.33052	0.29417	0.34374		0.026929	0.11084	0.086582	0.026409	0.056748	0.10145	0.09729	0.11665
	0.072112	0.069625	0.069003	0.062165	0.10452	0.12543	0.16097	0.17351	0.30719	0.41163	0.51915	0.54373	0.85158	0.75987	0.68126	0.65506	0.12921	0.12791	0.146	0.16022	0.077169	0.075626	0.083343	0.071767		0.044811	0.24611	0.20554	0.076025	0.065785	0.05824	0.091708	0.09821
	0.67147	0.65892	0.59617	0.62754	0.17509	0.23287	0.29941	0.32217	0.15602	0.19814	0.29955	0.33388	0.5357	0.47142	0.51427	0.43392	0.32257	0.35806	0.39677	0.42257	0.23371	0.23838	0.2711	0.28512		0.020708	0.10034	0.082281	0.047546	0.040432	0.20735	0.47742	0.30454
	0.14822	0.15563	0.16897	0.16453	0.17224	0.19291	0.28592	0.27558	0.079288	0.10466	0.1443	0.12845	0.30838	0.27334	0.24297	0.23362	0.12385	0.11766	0.13128	0.1449	0.45964	0.48309	0.45964	0.46902		0.051349	0.070224	0.094392	0.063707	0.046059	0.053546	0.10394	0.07808
	0.38176	0.41585	0.36472	0.34086	0.083776	0.10975	0.13739	0.14326	0.1047	0.11203	0.17694	0.20312	0.46521	0.39543	0.46056	0.53034	0.18825	0.16754	0.18636	0.21272	0.29768	0.36316	0.48224	0.45842		0.081426	0.07661	0.12605	0.11099	0.032695	0.04431	0.066208	0.078449
	0.12289	0.13886	0.14992	0.16713	0.31534	0.41309	0.61807	0.67483	0.15892	0.18911	0.23838	0.21454	0.67824	0.63868	0.5652	0.5652	0.24715	0.2694	0.26693	0.304	0.13388	0.15129	0.19279	0.20886		0.038995	0.04579	0.0686	0.080685	0.26965	0.20647	1.1785	0.8226
	0.2311	0.25365	0.28183	0.28183	0.41876	0.56114	0.82495	0.89195	0.24398	0.31962	0.40501	0.43917	0.60434	0.61643	0.69499	0.76147	0.35317	0.3567	0.40968	0.41674	0.064726	0.084791	0.10615	0.08997		0.036248	0.042991	0.053648	0.063419	0.039227	0.054167	0.074693	0.058721
	0.39102	0.42301	0.39102	0.35547	0.25667	0.33367	0.46714	0.49538	0.1923	0.22884	0.2923	0.26538	0.36213	0.38421	0.38421	0.44162	0.68573	0.69945	0.77488	0.78859	0.3053	0.35109	0.43658	0.37246		0.036842	0.04611	0.057896	0.073463	0.055529	0.053648	0.064943	0.068167
	0.26471	0.24377	0.2152	0.19044	0.27601	0.34226	0.48855	0.45266	0.30749	0.38129	0.51658	0.53811	0.47411	0.44566	0.47885	0.54522	0.25573	0.24806	0.26085	0.27875	0.15416	0.18962	0.26516	0.23741		0.056213	0.061474	0.07035	0.073754	0.16222	0.22394	0.43937	0.48065
	0.3526	0.37973	0.37585	0.38748	0.088218	0.095275	0.15173	0.15879	0.14533	0.19329	0.25433	0.27031	0.09014	0.095548	0.10096	0.10997	0.24137	0.25344	0.27999	0.27517	0.12509	0.16637	0.24018	0.21766		0.034713	0.097399	0.088428	0.064073	0.060297	0.069872	0.12652	0.080533
	0.61266	0.59734	0.58202	0.51055	0.22141	0.25019	0.35647	0.34097	0.2458	0.28513	0.37361	0.35641	0.11331	0.11608	0.1041	0.092124	0.26217	0.29888	0.40375	0.35394	0.126	0.15876	0.19027	0.17766		0.10712	0.11806	0.18168	0.13437	0.039047	0.075152	0.091662	0.13052
	0.46818	0.42988	0.4086	0.42562	0.14789	0.18782	0.2529	0.28691	0.091611	0.11543	0.15391	0.14658	0.44868	0.40951	0.38102	0.35609	0.3186	0.33453	0.49702	0.55118	0.65905	0.65246	0.73154	0.7579		0.046112	0.059287	0.082669	0.061745	0.036148	0.052538	0.087206	0.093091
	0.51971	0.51451	0.48853	0.43656	0.26288	0.28917	0.43901	0.49421	0.14402	0.1613	0.20595	0.18002	0.27002	0.242	0.25473	0.25473	0.12237	0.1395	0.21782	0.23373	0.24082	0.25286	0.2649	0.2914		0.029946	0.095727	0.20646	0.13726	0.056384	0.069142	0.087063	0.093604
	0.55295	0.58083	0.52972	0.46467	0.18783	0.22539	0.3456	0.3024	0.1579	0.20685	0.28422	0.25106	0.58707	0.63645	0.57061	0.54866	0.185	0.23124	0.29969	0.34039	0.1037	0.10474	0.11096	0.10163		0.045191	0.056135	0.15192	0.11197	0.038706	0.061943	0.073273	0.068928
	0.089648	0.087087	0.08111	0.085379	0.11411	0.14036	0.186	0.2054	0.21073	0.25288	0.34349	0.35824	0.22108	0.22771	0.20339	0.1857	0.067744	0.071808	0.11449	0.13075	0.31597	0.32861	0.34441	0.376		0.16885	0.19039	0.24126	0.36502	0.034262	0.1057	0.11498	0.16055
	0.24259	0.25089	0.23637	0.20734	0.29249	0.38024	0.49138	0.50601	0.088994	0.11747	0.14239	0.13082	0.25703	0.27732	0.25703	0.22546	0.31594	0.36333	0.56237	0.63504	0.06405	0.056549	0.050779	0.057703		0.054991	0.061918	0.07717	0.09482	0.051196	0.064533	0.081424	0.10895
	0.64623	0.7208	0.58824	0.41425	0.13806	0.14497	0.20295	0.21676	0.2878	0.38566	0.5641	0.52668	0.55153	0.53808	0.48427	0.4484	0.12161	0.14349	0.18362	0.19335	0.28531	0.27961	0.30814	0.28246		0.042301	0.04818	0.082949	0.06726	0.029049	0.036197	0.074589	0.13546
	0.50111	0.46898	0.41438	0.32122	0.12226	0.15038	0.20907	0.22496	0.17939	0.20989	0.26191	0.29061	0.31296	0.31922	0.35051	0.3599	0.21732	0.23253	0.33467	0.31294	0.28799	0.31708	0.28508	0.2909		0.060958	0.10772	0.1941	0.12372	0.07425	0.12275	0.16388	0.11743
	0.093066	0.087502	0.074351	0.050579	0.069477	0.086151	0.12297	0.13062	0.25354	0.31439	0.40566	0.36002	0.61774	0.64245	0.6301	0.72276	0.17046	0.19773	0.24546	0.28637	0.16605	0.16395	0.18076	0.21019		0.040241	0.059406	0.074759	0.055695	0.33987	0.45117	0.43393	0.59131
	0.30176	0.2731	0.21578	0.16858	0.063465	0.079331	0.11614	0.12058	0.27882	0.31507	0.39871	0.3318	0.62042	0.65144	0.74451	0.78173	0.18897	0.20597	0.25322	0.29668	0.8079	0.71577	0.78664	0.70868		0.030084	0.039122	0.081521	0.061878	0.020544	0.039953	0.065494	0.080575
	0.46233	0.41225	0.39298	0.38528	0.065347	0.077762	0.11893	0.13069	0.12264	0.14349	0.18519	0.2134	0.85989	0.88194	0.77169	0.73495	0.26459	0.28046	0.41276	0.38895	0.068024	0.072785	0.077547	0.070745		0.032295	0.046821	0.078672	0.064129	0.040434	0.074459	0.14466	0.16778
	0.4205	0.40121	0.36263	0.38578	0.13874	0.16649	0.21228	0.24557	0.16045	0.1797	0.27276	0.24067	0.541	0.50891	0.49515	0.45848	0.14387	0.18128	0.26041	0.25178	0.51642	0.56806	0.62487	0.65069		0.027343	0.033807	0.10413	0.087118	0.027701	0.03913	0.10651	0.12254
	0.3778	0.34345	0.30598	0.31223	0.24955	0.28448	0.42423	0.36933	0.1001	0.11211	0.17617	0.15415	0.53615	0.53615	0.60049	0.60585	0.46578	0.53565	0.56825	0.57757	0.33124	0.36105	0.3213	0.33787		0.022679	0.066654	0.091384	0.10448	0.012674	0.03028	0.1986	0.21998
	0.26727	0.27172	0.23831	0.22272	0.14478	0.19256	0.25337	0.27798	0.16333	0.17966	0.2646	0.2352	0.67595	0.59284	0.59838	0.55406	0.4508	0.49137	0.52743	0.53645	0.44146	0.49002	0.5121	0.57832		0.046435	0.059563	0.060015	0.076196	0.041107	0.11676	0.16295	0.091713
	0.46912	0.49448	0.47335	0.42263	0.26615	0.29277	0.45778	0.47907	0.14716	0.19425	0.23104	0.25606	0.58423	0.55044	0.49732	0.48284	0.33262	0.38251	0.41244	0.41244	0.16676	0.18273	0.15789	0.17741		0.067473	0.10639	0.13206	0.21882	0.0091877	0.019251	0.041866	0.072035
	0.52334	0.51898	0.45356	0.43612	0.29741	0.4015	0.57102	0.59481	0.14704	0.17498	0.25733	0.23968	0.43424	0.45859	0.42207	0.40584	0.44195	0.45079	0.50383	0.50825	0.24327	0.25029	0.25731	0.23392		0.044452	0.063737	0.10207	0.093159	0.023759	0.047673	0.052996	0.065927
	0.48541	0.47085	0.5291	0.53881	0.12608	0.16265	0.23325	0.25973	0.1582	0.193	0.25153	0.21515	0.27161	0.25803	0.29334	0.30964	0.2181	0.24209	0.2639	0.27262	0.20226	0.2144	0.22451	0.22654		0.038071	0.067893	0.09753	0.065126	0.028413	0.12178	0.27804	0.081061
	0.54156	0.58488	0.62821	0.61738	0.091342	0.10413	0.13975	0.16259	0.28902	0.30925	0.34971	0.36127	0.18113	0.18475	0.20287	0.21192	0.51265	0.56392	0.64081	0.65619	0.61466	0.66335	0.59032	0.60857		0.072465	0.11953	0.15968	0.18524	0.036331	0.050128	0.14688	0.16353
	0.33712	0.33429	0.29179	0.28329	0.16209	0.21072	0.29986	0.30797	0.41514	0.45624	0.41514	0.41103	0.33621	0.3194	0.34629	0.33621	0.073688	0.084741	0.090636	0.09211	0.17197	0.17369	0.19948	0.18917		0.042843	0.1597	0.17174	0.16905	0.13537	0.13452	0.1164	0.067747
	0.36614	0.35607	0.33591	0.33591	0.098918	0.1187	0.14838	0.17311	0.65819	0.66477	0.73717	0.77666	0.095075	0.10498	0.094085	0.099037	0.46947	0.45538	0.50703	0.51172	0.59494	0.66038	0.61874	0.59494		0.032038	0.0659	0.088822	0.10843	0.87255	0.91639	0.24389	0.024998
	0.42995	0.44715	0.47724	0.44715	0.16538	0.21499	0.29602	0.32083	0.31692	0.35495	0.31692	0.33594	0.54954	0.56021	0.53353	0.53353	0.23263	0.24891	0.2745	0.28381	0.22428	0.23998	0.23549	0.21531		0.040484	0.047897	0.05793	0.07762	0.92594	0.92191	0.93018	0.71983
	0.51158	0.49592	0.53769	0.52203	0.28337	0.30604	0.45623	0.47607	0.54757	0.52019	0.59138	0.67351	0.34544	0.31665	0.32529	0.28787	0.5752	0.64423	0.70175	0.77652	0.31958	0.33236	0.34834	0.36112		0.034739	0.034213	0.058014	0.064867	0.051545	0.075489	0.07069	0.060334
	0.66002	0.68799	0.63206	0.55934	0.22158	0.23487	0.308	0.35674	0.49151	0.48168	0.51117	0.57506	0.20623	0.19356	0.18271	0.1809	0.40014	0.46016	0.48416	0.48817	0.57089	0.6451	0.71361	0.78212		0.10655	0.12028	0.90309	1.0167	0.15708	0.16637	0.14108	0.081919
	0.36961	0.42505	0.43614	0.47679	0.092554	0.099033	0.15919	0.14161	0.065402	0.058207	0.060823	0.060169	0.30573	0.32696	0.36093	0.42463	0.39551	0.41133	0.44298	0.46671	0.58049	0.5921	0.66756	0.62693		0.017578	0.033062	0.069008	0.056105	0.045103	0.067142	0.058222	0.051168
	0.33778	0.35247	0.31722	0.29372	0.24708	0.26191	0.3731	0.4324	0.36139	0.36501	0.41199	0.38307	0.36917	0.37655	0.41347	0.3987	0.13216	0.15067	0.1586	0.16653	0.065744	0.067058	0.074948	0.07166		0.045192	0.059433	0.14743	0.17917	0.10981	0.072392	0.12357	0.12674
	0.33372	0.35618	0.3626	0.32089	0.16393	0.17541	0.23442	0.26229	0.4696	0.40855	0.43203	0.45081	0.094037	0.098235	0.094037	0.083962	0.40978	0.45486	0.50403	0.50403	0.19022	0.19022	0.20164	0.19783		0.059432	0.10115	0.12185	0.095811	0.36288	0.39972	0.35609	0.19468
	0.32244	0.33534	0.28698	0.27408	0.22394	0.28664	0.42772	0.44339	0.053372	0.049636	0.055507	0.060844	0.092717	0.090863	0.10199	0.095499	0.19007	0.23188	0.31171	0.34022	0.081055	0.086729	0.095645	0.1078		0.1064	0.34967	0.36875	0.59616	0.17093	0.68922	0.68187	0.40314
	0.19367	0.20149	0.1878	0.19562	0.20996	0.27505	0.40733	0.43462	0.15852	0.14901	0.16803	0.19181	0.63896	0.62618	0.67091	0.74119	0.37593	0.47743	0.67291	0.70298	0.07792	0.078732	0.083602	0.081167		0.035907	0.062209	0.066201	0.080725	0.26373	0.56256	0.58707	0.39031
	0.36788	0.38627	0.43778	0.41938	0.11553	0.14441	0.20911	0.22875	0.44424	0.47977	0.5242	0.58195	0.52709	0.54146	0.47438	0.47917	0.12254	0.15686	0.21445	0.19362	0.45288	0.47926	0.4221	0.43969		0.06355	0.073161	0.10928	0.089929	0.032402	0.052643	0.10546	0.084409
	0.40391	0.35868	0.33606	0.32313	0.17852	0.18923	0.2535	0.26421	0.52379	0.5814	0.6495	0.63902	0.51787	0.52925	0.48942	0.56909	0.24787	0.33215	0.46104	0.44865	0.32098	0.36592	0.33382	0.32419		0.16224	0.18627	0.19783	0.35345	0.1031	0.12402	0.073313	0.11289
	0.15043	0.162	0.14657	0.12857	0.12069	0.15207	0.18587	0.20397	0.59558	0.50624	0.57175	0.55984	0.57319	0.54379	0.48011	0.4899	0.21226	0.24622	0.36933	0.38207	0.28458	0.27605	0.31873	0.3415		0.17026	0.2512	0.2733	0.37695	0.11816	0.16577	0.15202	0.085868
	0.74846	0.72554	0.64917	0.76373	0.081872	0.090059	0.12281	0.10807	0.22945	0.24618	0.23184	0.23901	0.30758	0.29233	0.2542	0.2542	0.24712	0.31385	0.46459	0.45224	0.058456	0.061439	0.057263	0.059649		0.060435	0.048622	0.15049	0.15802	0.15598	0.2574	0.23916	0.13206
	0.50345	0.43297	0.438	0.36248	0.26064	0.29192	0.42745	0.44831	0.1445	0.15462	0.17485	0.19508	0.5517	0.4855	0.42812	0.44136	0.13589	0.15492	0.21335	0.23374	0.61872	0.65584	0.74865	0.65584		0.052819	0.048387	0.081748	0.079177	0.22695	0.12985	0.32945	0.33249
	0.42241	0.44214	0.40661	0.39477	0.23618	0.27397	0.41332	0.42749	0.34552	0.3317	0.34898	0.33861	0.54068	0.5515	0.62179	0.65423	0.14491	0.15651	0.19273	0.20143	0.26876	0.29344	0.26053	0.27424		0.054207	0.07422	0.12875	0.077549	0.046816	0.073255	0.066897	0.07943
	0.089592	0.08595	0.080123	0.072839	0.17976	0.23009	0.33794	0.32716	0.068686	0.066625	0.071433	0.076241	0.37591	0.39893	0.37208	0.38358	0.14799	0.17463	0.22939	0.21015	0.14796	0.14638	0.15111	0.1574		0.034578	0.038988	0.060371	0.077404	0.04402	0.054306	0.062245	0.06278
	0.13963	0.14676	0.13536	0.14248	0.16386	0.18025	0.24088	0.22613	0.49287	0.5323	0.57665	0.58651	0.23942	0.26336	0.29209	0.30885	0.24344	0.26535	0.40654	0.42602	0.18422	0.2008	0.1879	0.18422		0.0067688	0.021665	0.071057	0.083949	0.24427	0.46815	0.38777	0.47422
	0.35894	0.40919	0.38765	0.39483	0.33467	0.37483	0.5087	0.54217	0.60295	0.66385	0.58468	0.60904	0.55384	0.58154	0.6203	0.648	0.076504	0.10022	0.12164	0.11476	0.055578	0.058913	0.059469	0.065582		0.0080483	0.0064787	0.055056	0.066614	0.17148	0.1039	0.30285	0.23231
	0.48356	0.52712	0.47049	0.43564	0.26698	0.29101	0.45653	0.40314	0.20152	0.22188	0.22188	0.20356	0.23692	0.23929	0.25587	0.27483	0.29466	0.34475	0.49208	0.42137	0.30948	0.30948	0.33733	0.31257		0.040855	0.11741	0.16654	0.07656	0.041864	0.06087	0.052393	0.059839
	0.16093	0.14763	0.1463	0.133	0.26405	0.30366	0.43833	0.48058	0.52957	0.57899	0.62136	0.70609	0.11637	0.11637	0.11994	0.11875	0.10186	0.13343	0.19557	0.1864	0.31455	0.32085	0.32399	0.36488		0.029316	0.032736	0.05217	0.073865	0.44326	0.48083	0.53844	0.24726
	0.38025	0.36312	0.32886	0.34257	0.097665	0.13185	0.18166	0.20217	0.84301	0.85144	0.94417	0.92731	0.23279	0.26538	0.29564	0.28167	0.2511	0.29881	0.41934	0.36661	0.21822	0.22477	0.22041	0.24878		0.0095867	0.015428	0.065528	0.064461	0.19301	0.087046	0.39179	0.15901
	0.28627	0.30631	0.34925	0.36642	0.21566	0.26095	0.36446	0.40112	0.36941	0.3805	0.42483	0.39158	0.14837	0.14985	0.17211	0.18546	0.20976	0.27689	0.34821	0.37967	0.64812	0.60183	0.57289	0.57868		0.039157	0.044709	0.048379	0.069156	0.096698	0.18696	0.1253	0.13771
	0.1242	0.10557	0.11923	0.11923	0.24906	0.33374	0.45578	0.50559	0.46883	0.50165	0.57197	0.56259	0.78828	0.8069	0.71379	0.62069	0.29156	0.36736	0.55687	0.51314	0.2803	0.30725	0.2749	0.26951		0.21268	0.46236	0.48041	0.34841	0.07113	0.048459	0.074328	0.069289
	0.67409	0.7255	0.64553	0.57126	0.20776	0.2597	0.32826	0.3802	0.30262	0.31821	0.2995	0.31197	0.24015	0.26897	0.28098	0.24496	0.11297	0.15138	0.21804	0.22594	0.37896	0.3493	0.32294	0.32953		0.039621	0.062966	0.12646	0.10085	0.10365	0.1945	0.18681	0.15031
	0.11282	0.11056	0.09815	0.086869	0.12238	0.14196	0.20314	0.22639	0.17083	0.17425	0.19646	0.18108	0.088619	0.087733	0.094822	0.093936	0.086165	0.11546	0.15423	0.17405	0.39833	0.44613	0.38638	0.38638		0.033072	0.069067	0.095771	0.13384	0.070695	0.10844	0.12723	0.0766
	0.56527	0.57092	0.61615	0.59919	0.13186	0.1767	0.25845	0.23603	0.26461	0.28313	0.35193	0.29372	0.47013	0.43826	0.41037	0.39842	0.10737	0.13958	0.19218	0.19863	0.18519	0.18519	0.20556	0.18704		0.0061839	0.094366	0.1126	0.047573	0.032523	0.059817	0.060254	0.028143
	0.11172	0.11842	0.13182	0.12177	0.15989	0.20786	0.27501	0.30379	0.4941	0.52375	0.58304	0.64233	0.41517	0.39406	0.36239	0.35184	0.25603	0.27395	0.39428	0.43781	0.59452	0.51723	0.51723	0.52317		0.1841	0.07179	0.1496	0.18272	0.12132	0.13396	0.094146	0.13019
	0.54484	0.60477	0.67015	0.71919	0.1462	0.16813	0.23538	0.20468	0.7226	0.7226	0.70815	0.79486	0.72364	0.71072	0.64611	0.64611	0.33227	0.41202	0.58148	0.56154	0.24039	0.26317	0.25305	0.25305		0.12533	0.12444	0.11935	0.029354	0.2863	0.46227	0.18982	0.28141
	0.050157	0.054672	0.061694	0.064703	0.14646	0.19626	0.24459	0.27681	0.27278	0.27278	0.30278	0.33006	0.38238	0.34088	0.32606	0.29642	0.1996	0.26746	0.35329	0.32734	0.13518	0.15275	0.15951	0.15951		0.14942	0.13545	0.12354	0.057063	0.042488	0.068021	0.074282	0.043883
	0.10118	0.11636	0.13154	0.12243	0.19894	0.23276	0.30636	0.35212	0.54745	0.5584	0.62409	0.56387	0.39874	0.38678	0.44659	0.48248	0.29407	0.3323	0.46757	0.44405	0.32914	0.28964	0.32256	0.33243		0.10835	0.20353	0.15728	0.18944	0.2529	0.40092	0.64818	0.20563
	0.5268	0.57222	0.51772	0.45414	0.21433	0.25291	0.3665	0.40722	0.29686	0.31764	0.34138	0.3681	0.44696	0.44342	0.39375	0.35473	0.087402	0.11275	0.15558	0.14596	0.23619	0.20548	0.23383	0.22674		0.24401	0.25701	0.40623	0.062728	0.056678	0.086815	0.089052	0.062579
	0.36481	0.33363	0.31804	0.31181	0.095243	0.11524	0.14667	0.14191	0.057728	0.064208	0.058906	0.058906	0.47824	0.54041	0.57389	0.56911	0.13078	0.1504	0.21317	0.21971	0.31574	0.35363	0.37889	0.34732		0.29133	0.23599	0.19529	0.092928	0.35703	0.4082	0.47554	0.13984
	0.29648	0.25794	0.28462	0.30241	0.33191	0.38834	0.54434	0.59413	0.50007	0.56008	0.50007	0.50007	0.16042	0.17486	0.18288	0.18448	0.092876	0.12353	0.16625	0.17275	0.38926	0.3636	0.42348	0.42776		0.24344	0.30714	0.27606	0.055665	0.033847	0.060715	0.029449	0.020028
	0.064225	0.064867	0.060371	0.054591	0.16594	0.2207	0.32192	0.302	0.10434	0.11373	0.12521	0.11999	0.16126	0.16279	0.15518	0.15214	0.17653	0.19947	0.2542	0.26832	0.28225	0.3133	0.34999	0.35281		0.11816	0.16577	0.15202	0.085868	0.013575	0.066801	0.049292	0.059544
	0.83636	0.76109	0.87818	0.83636	0.17875	0.20914	0.26992	0.31461	0.3321	0.30221	0.30221	0.29889	0.3841	0.36885	0.32618	0.30484	0.14034	0.15437	0.21612	0.2077	0.225	0.25651	0.26776	0.27001		0.15598	0.2574	0.23916	0.13206	0.029659	0.099902	0.31635	0.10186
	0.67498	0.72898	0.76948	0.85048	0.29128	0.37284	0.49226	0.51556	0.45941	0.4686	0.53751	0.50995	0.33289	0.37284	0.38949	0.4261	0.1566	0.20201	0.29753	0.30693	0.09052	0.1041	0.11405	0.11405		0.043963	0.058514	0.072635	0.030345	0.068248	0.037353	0.080326	0.053717
	0.44424	0.47533	0.51531	0.462	0.25552	0.30152	0.37051	0.41905	0.064508	0.064508	0.073539	0.08257	0.314	0.35167	0.38621	0.36109	0.27966	0.35237	0.42788	0.37754	0.47318	0.52523	0.52996	0.48738		0.13465	0.12367	0.24338	0.12451	0.20969	0.15034	0.29761	0.20381
	0.075433	0.083908	0.091537	0.084756	0.12197	0.15124	0.22076	0.20002	0.083893	0.082215	0.087249	0.091443	0.29092	0.27909	0.26254	0.23652	0.1083	0.14403	0.20793	0.23284	0.14935	0.17026	0.16429	0.15234		0.054405	0.086683	0.058941	0.07248	0.032782	0.13247	0.10257	0.027463
	0.65144	0.62361	0.57349	0.55679	0.23356	0.24524	0.35968	0.4134	0.11543	0.12788	0.1143	0.11317	0.36664	0.3813	0.39963	0.40696	0.34471	0.46191	0.67563	0.62737	0.45587	0.52425	0.59263	0.54704		0.059194	0.13653	0.10528	0.069652	0.078247	0.13582	0.058331	0.12323
	0.4178	0.47629	0.50136	0.46375	0.27687	0.35163	0.43192	0.4956	0.63404	0.56788	0.5348	0.55134	0.20184	0.22202	0.23212	0.24019	0.092949	0.12083	0.16266	0.15337	0.13921	0.13225	0.14199	0.12529		0.060429	0.061262	0.06598	0.044794	0.050021	0.066874	0.062337	0.084065
	0.44541	0.42313	0.41868	0.40086	0.14188	0.16175	0.25113	0.2185	0.39467	0.37	0.34886	0.35238	0.16244	0.15298	0.14509	0.15771	0.07903	0.097997	0.12487	0.11696	0.33829	0.3349	0.32137	0.33829		0.13279	0.3664	0.39473	0.17309	0.044542	0.045437	0.074942	0.03056
	0.19541	0.17665	0.16883	0.15633	0.077034	0.083197	0.12326	0.104	0.39325	0.34619	0.32266	0.33611	0.2517	0.26594	0.2422	0.23745	0.22292	0.27642	0.34553	0.3277	0.43991	0.4971	0.54989	0.56748		0.10437	0.024257	0.1428	0.063291	0.062675	0.051622	0.067158	0.059729
	0.37199	0.33107	0.37943	0.37199	0.3419	0.42054	0.59148	0.55729	0.63448	0.65985	0.63448	0.71696	0.38988	0.36649	0.39768	0.35869	0.34158	0.44406	0.55336	0.47138	0.32298	0.28383	0.30993	0.32624		0.079528	0.055667	0.07592	0.079811	0.075481	0.045379	0.14251	0.1292
	0.48691	0.50639	0.50639	0.53561	0.14303	0.18737	0.24744	0.28034	0.47511	0.42759	0.48461	0.45135	0.11206	0.12887	0.12103	0.10646	0.15539	0.20978	0.24863	0.26261	0.60091	0.61293	0.68504	0.69706		0.24924	0.64182	0.66277	0.45443	0.053028	0.055144	0.060751	0.056235
	0.83026	0.84687	0.97141	0.89668	0.20609	0.22463	0.29676	0.32149	0.37577	0.33603	0.38661	0.36132	0.14646	0.1611	0.17282	0.17428	0.19695	0.24618	0.30724	0.29739	0.28875	0.31762	0.28586	0.24255		0.055134	0.054622	0.061205	0.041678	0.061312	0.061598	0.071939	0.049663
	0.68368	0.67299	0.59288	0.53412	0.19566	0.26414	0.36001	0.38544	0.27413	0.27956	0.27684	0.27141	0.39255	0.37685	0.369	0.38863	0.19504	0.25161	0.35303	0.31792	0.12712	0.16653	0.21865	0.20975		0.12904	0.19716	0.12681	0.064455	0.16904	0.21782	0.29167	0.24224
	0.37581	0.35777	0.34274	0.30065	0.27615	0.3728	0.46945	0.53573	0.46653	0.53651	0.5645	0.57383	0.40165	0.41772	0.45789	0.46592	0.23331	0.27763	0.36162	0.31496	0.67677	0.65646	0.67	0.72414		0.041979	0.10543	0.069696	0.036785	0.044122	0.16102	0.16179	0.1295
	0.43474	0.41735	0.43474	0.37388	0.37224	0.48763	0.65514	0.71098	0.43485	0.39304	0.38886	0.41813	0.87243	0.87243	0.79179	0.73314	0.41036	0.40575	0.43802	0.46108	0.33398	0.36876	0.33398	0.34789		0.059369	0.057493	0.06637	0.041901	0.064734	0.1306	0.15697	0.11739
	0.89086	0.95283	0.83663	0.77466	0.082036	0.10172	0.1411	0.15669	0.29717	0.34174	0.3566	0.40118	0.065286	0.062674	0.06398	0.057451	0.097376	0.095428	0.10419	0.10906	0.18963	0.19343	0.19153	0.21428		0.10939	0.211	0.206	0.32423	0.05727	0.066833	0.082785	0.087411
	0.12476	0.11985	0.11003	0.098239	0.072322	0.094018	0.12946	0.12005	0.6178	0.59926	0.55602	0.63633	0.18691	0.19183	0.18363	0.16396	0.20139	0.2097	0.21592	0.20762	0.25793	0.24223	0.22205	0.22429		0.070576	0.12838	0.06097	0.11551	0.067037	0.11724	0.14274	0.050261
	0.70251	0.71384	0.65152	0.56654	0.17408	0.19671	0.29942	0.34294	0.23193	0.25049	0.26208	0.23889	0.16908	0.15371	0.13962	0.12809	0.14595	0.15908	0.14595	0.15908	0.43079	0.41356	0.47387	0.40925		0.070893	0.081567	0.093411	0.046956	0.069828	0.19619	0.14325	0.25799
	0.5503	0.54586	0.50592	0.44379	0.064647	0.080162	0.098263	0.1015	0.37612	0.40997	0.44758	0.41373	0.58823	0.58302	0.52576	0.52055	0.28951	0.27504	0.30399	0.30399	0.065399	0.061896	0.057224	0.058392		0.12019	0.13005	0.098967	0.13605	0.52076	0.52407	0.72702	0.39983
	0.39829	0.37633	0.35124	0.31361	0.25937	0.34755	0.44093	0.47205	0.28654	0.30946	0.34385	0.36964	0.17574	0.16729	0.15884	0.16898	0.42181	0.48086	0.53148	0.56944	0.25171	0.25171	0.23111	0.22883		0.099714	0.17903	0.11447	0.14994	0.040048	0.040125	0.075202	0.048838
	0.64524	0.62588	0.64524	0.5549	0.22437	0.28271	0.41958	0.46445	0.25421	0.28725	0.30505	0.29742	0.40409	0.40005	0.39196	0.36368	0.57957	0.5332	0.60855	0.64912	0.66773	0.5967	0.52566	0.47357		0.30909	0.3965	0.67675	0.65308	0.049786	0.065567	0.11378	0.067169
	0.11068	0.11367	0.10469	0.099709	0.19082	0.21562	0.3034	0.32439	0.046649	0.052708	0.058766	0.060583	0.68754	0.74431	0.68123	0.63077	0.39708	0.44075	0.49237	0.52811	0.25677	0.25164	0.24907	0.25934		0.011742	0.047087	0.065902	0.043222	0.18453	0.35069	0.22853	0.12043
	0.12376	0.12376	0.10704	0.1115	0.2509	0.26595	0.35878	0.38638	0.79301	0.70151	0.77776	0.76251	0.21878	0.22259	0.20737	0.19024	0.215	0.20425	0.2279	0.23435	0.14373	0.12748	0.11999	0.12498		0.036611	0.080809	0.016392	0.021512	0.054321	0.082663	0.10577	0.061038
	0.3342	0.33977	0.30914	0.2785	0.14056	0.17008	0.2502	0.23192	0.57177	0.56033	0.58892	0.53746	0.25169	0.27182	0.30454	0.32216	0.24962	0.27458	0.30453	0.27458	0.34996	0.31227	0.27458	0.2692		0.086506	0.12326	0.23389	0.2483	0.037662	0.1015	0.15159	0.13132
	0.061724	0.063392	0.057276	0.055607	0.08952	0.11369	0.13786	0.15129	0.17095	0.23078	0.27351	0.24958	0.15794	0.17847	0.18479	0.19585	0.24174	0.27558	0.30459	0.32393	0.40967	0.39231	0.34718	0.34718		0.034973	0.06189	0.029358	0.015535	0.098024	0.14981	0.53516	0.55821
	0.065942	0.061653	0.061117	0.053612	0.23052	0.27663	0.355	0.3988	0.09547	0.10979	0.13366	0.12125	0.097259	0.098069	0.085912	0.081049	0.13475	0.14957	0.16844	0.1644	0.34363	0.3505	0.34707	0.38487		0.28964	0.42632	0.33079	0.21093	0.16836	0.54249	1.0827	0.54088
	0.57931	0.5442	0.47837	0.43887	0.18632	0.2329	0.35401	0.31302	0.19338	0.22432	0.29587	0.2862	0.36865	0.42395	0.47187	0.47556	0.39277	0.40455	0.46347	0.43598	0.39302	0.36807	0.32752	0.31192		0.06226	0.17056	0.24535	0.14686	0.080706	0.22007	0.41652	0.25055
	0.17108	0.16976	0.15002	0.1316	0.2814	0.36864	0.50934	0.55717	0.087358	0.098714	0.14501	0.1354	0.38175	0.38175	0.36166	0.33487	0.35559	0.3876	0.4196	0.44805	0.12964	0.12419	0.10785	0.10894		0.053028	0.055144	0.060751	0.056235	0.058178	0.14307	0.64933	1.047
	0.39056	0.38741	0.34962	0.31497	0.18389	0.20412	0.2979	0.33284	0.24728	0.29674	0.39565	0.37834	0.86411	0.78555	0.66772	0.78555	0.19638	0.21994	0.23173	0.23173	0.40915	0.39688	0.41733	0.45007		0.061312	0.061598	0.071939	0.049663	0.17671	0.29529	0.19852	0.13472
	0.16231	0.15906	0.16068	0.1477	0.22811	0.25777	0.34217	0.3992	0.7616	0.76871	0.71889	0.71177	0.37868	0.42294	0.48195	0.49179	0.48277	0.4876	0.53105	0.55036	0.60158	0.54734	0.50789	0.4931		0.047676	0.065172	0.053358	0.078516	0.14993	0.21718	0.2164	0.11045
	0.3668	0.37002	0.36359	0.32176	0.16944	0.20332	0.31346	0.34904	0.42322	0.37244	0.32504	0.33858	0.062708	0.059958	0.058307	0.055007	0.31132	0.30509	0.33934	0.38292	0.17849	0.20425	0.17665	0.18401		0.045514	0.024605	0.059524	0.071333	0.094125	0.18828	0.26953	0.13559
	0.5261	0.5125	0.46261	0.45354	0.2439	0.26829	0.34146	0.31219	0.47911	0.50306	0.5366	0.49827	0.49666	0.447	0.50659	0.43706	0.070557	0.068441	0.077613	0.074791	0.11094	0.12092	0.13534	0.13423		0.075553	0.0535	0.10158	0.072185	0.072787	0.16365	0.10541	0.063409
	0.16754	0.16251	0.16251	0.15079	0.12024	0.1527	0.22605	0.23206	0.71292	0.81986	0.71292	0.67728	0.15171	0.14098	0.15017	0.15324	0.21893	0.2036	0.23425	0.22112	0.27401	0.26044	0.23874	0.2713		0.072041	0.077718	0.10325	0.04633	0.061489	0.1847	0.13436	0.17504
	0.45668	0.49506	0.44133	0.38376	0.08519	0.10819	0.14908	0.16442	0.4084	0.35939	0.32999	0.32672	0.41419	0.45146	0.50531	0.49703	0.36745	0.40787	0.43726	0.40419	0.05866	0.063075	0.063075	0.063075		0.038093	0.061254	0.064203	0.041302	0.063308	0.11787	0.065651	0.10106
	0.68807	0.62372	0.55442	0.49502	0.11256	0.13394	0.17784	0.2026	0.20366	0.19619	0.18684	0.18684	0.42249	0.38701	0.36766	0.32251	0.13699	0.12056	0.13973	0.14795	0.40761	0.38083	0.34216	0.29753		0.075748	0.060184	0.053696	0.098467	0.047703	0.055704	0.057399	0.068095
	0.10087	0.091766	0.084182	0.07584	0.14531	0.18454	0.26882	0.23975	0.4521	0.48756	0.44767	0.44323	0.47968	0.55163	0.61399	0.62358	0.23626	0.25989	0.29533	0.29533	0.062637	0.059124	0.060295	0.058539		0.11749	0.12086	0.23387	0.26034	0.034822	0.053854	0.057594	0.061765
	0.98648	1.0279	0.92016	0.82898	0.24017	0.31462	0.37946	0.4323	0.25949	0.23334	0.20317	0.20116	0.23107	0.22324	0.20953	0.19582	0.9485	0.96747	1.0339	0.97695	0.45951	0.48181	0.44612	0.44612		0.028773	0.023163	0.061393	0.044607	0.024992	0.064933	0.065654	0.056554
	0.14433	0.15213	0.14303	0.13003	0.25287	0.32368	0.43747	0.47287	0.50554	0.54092	0.51059	0.53081	0.061143	0.055341	0.048646	0.04463	0.23812	0.26669	0.39527	0.34289	0.10293	0.10293	0.11618	0.10191		0.061288	0.067203	0.041266	0.076115	0.060668	0.080257	0.068086	0.078355
	0.26862	0.27091	0.25255	0.22959	0.18861	0.21124	0.31875	0.35458	0.20969	0.18602	0.17418	0.1691	0.43668	0.42928	0.38487	0.37007	0.22884	0.29749	0.36614	0.31351	0.62821	0.5968	0.69103	0.62821		0.13025	0.15694	0.099708	0.18263	0.058736	0.097041	0.051814	0.08629
	0.72027	0.72659	0.68237	0.63182	0.12362	0.1607	0.21139	0.2324	0.062586	0.055194	0.048295	0.04928	0.34683	0.39538	0.437	0.41619	0.24328	0.25788	0.36249	0.31383	0.48773	0.45601	0.43221	0.39653		0.032782	0.13247	0.10257	0.027463	0.02749	0.06957	0.052663	0.027812
	0.21387	0.20623	0.19668	0.19095	0.32084	0.3465	0.44596	0.51655	0.36691	0.3603	0.31732	0.33055	0.75504	0.72484	0.65839	0.60403	0.088233	0.10853	0.165	0.15176	0.33752	0.35102	0.32402	0.33752		0.078247	0.13582	0.058331	0.12323	0.044627	0.051514	0.083079	0.02867
	0.60556	0.55311	0.51496	0.47682	0.20757	0.24493	0.33834	0.3674	0.26269	0.24955	0.27057	0.30734	0.49758	0.52868	0.48869	0.44427	0.11705	0.15567	0.19313	0.17791	0.34078	0.304	0.27213	0.24516		0.050021	0.066874	0.062337	0.084065	0.039935	0.074472	0.058938	0.026247
	0.75367	0.67115	0.62164	0.55012	0.067979	0.082935	0.10945	0.10605	0.057851	0.063449	0.059095	0.062205	0.25867	0.2906	0.32253	0.31934	0.29176	0.35303	0.45807	0.42014	0.27425	0.28431	0.2516	0.2516		0.050791	0.1076	0.094545	0.042852	0.039249	0.13045	0.18295	0.12869
	0.47484	0.45715	0.39816	0.29493	0.19899	0.21491	0.28257	0.27262	0.4742	0.45049	0.40307	0.39517	0.54588	0.51912	0.46561	0.53518	0.16115	0.19338	0.28524	0.25301	0.097122	0.090323	0.084496	0.080611		0.056823	0.082621	0.072644	0.052039	0.054612	0.018573	0.32571	0.41119
	0.36546	0.39244	0.32867	0.24527	0.15968	0.17245	0.21397	0.1964	0.25923	0.22813	0.2385	0.23331	0.45898	0.48652	0.53701	0.49111	0.063282	0.066446	0.099985	0.084164	0.3768	0.35094	0.40266	0.36941		0.067177	0.075832	0.095949	0.047235	0.082697	0.1461	0.17975	0.026615
	0.40933	0.38117	0.3227	0.21658	0.15688	0.20395	0.24631	0.2667	0.30591	0.28981	0.24956	0.26835	0.16331	0.18618	0.19761	0.19924	0.11046	0.13586	0.19662	0.17673	0.31328	0.30075	0.26942	0.30075		0.365	0.89989	0.75003	0.21049	0.02868	0.061814	0.046677	0.020978
	0.21978	0.19936	0.15853	0.1201	0.14215	0.15068	0.23739	0.23029	0.32329	0.34592	0.32329	0.34268	0.47471	0.44618	0.38392	0.25941	0.23173	0.28039	0.34528	0.29661	0.30904	0.2752	0.24362	0.22557		2.233	2.0275	2.6093	3.1848	0.019733	0.18406	0.11225	0.078123
	0.44537	0.47856	0.39281	0.27663	0.073518	0.094838	0.13674	0.14262	0.099377	0.11031	0.14012	0.11528	0.1649	0.17275	0.15368	0.11218	0.17447	0.22332	0.328	0.31229	0.27808	0.2614	0.28642	0.2753		0.58133	0.59071	0.56462	0.62303	0.1496	0.25929	0.17334	0.15504
	0.19858	0.20563	0.17978	0.1175	0.10128	0.11647	0.16712	0.18028	0.50471	0.55729	0.50997	0.52574	0.78442	0.70426	0.63556	0.57257	0.20265	0.24926	0.31005	0.34653	0.32213	0.30629	0.2746	0.26404		0.067688	0.13551	0.094028	0.048921	0.065982	0.059987	0.10243	0.11919
	0.51065	0.47515	0.40142	0.27308	0.12742	0.16947	0.22044	0.23955	0.68455	0.74622	0.69071	0.61671	0.44808	0.44808	0.42319	0.41489	0.12037	0.15046	0.20703	0.2287	0.44019	0.46953	0.40665	0.41923		0.02517	0.061087	0.03455	0.024868	0.06443	0.068599	0.090416	0.060811
	0.14029	0.13564	0.11239	0.07751	0.26262	0.3309	0.43333	0.47535	0.39377	0.41838	0.42248	0.41017	0.25262	0.24096	0.22153	0.19432	0.10088	0.11702	0.15333	0.15938	0.25636	0.29261	0.26154	0.25895		0.023262	0.067774	0.046427	0.034037	0.029447	0.030782	0.060644	0.041351
	0.55355	0.51991	0.45875	0.30583	0.065715	0.069658	0.10843	0.10383	0.51855	0.49304	0.43354	0.42504	0.12307	0.11937	0.13414	0.12184	0.25376	0.31212	0.40347	0.34765	0.51113	0.46245	0.41783	0.40566		0.032422	0.05445	0.042752	0.070953	0.052416	0.11243	0.084674	0.060416
	0.15088	0.13571	0.12307	0.084291	0.11346	0.12707	0.17699	0.16791	0.16178	0.1446	0.16465	0.14317	0.070255	0.067445	0.071661	0.080794	0.0837	0.097929	0.13392	0.11383	0.33118	0.28431	0.31556	0.31243		0.040994	0.035135	0.093416	0.050145	0.061155	0.072516	0.072419	0.10102
	0.19498	0.22169	0.19231	0.13355	0.097142	0.11268	0.15446	0.1768	0.50115	0.45403	0.40692	0.42833	0.5872	0.5437	0.51652	0.5437	0.28364	0.30066	0.41128	0.46517	0.5123	0.55984	0.52287	0.52815		0.072029	0.11453	0.0634	0.10071	0.041597	0.1183	0.1524	0.032943
	0.495	0.48162	0.38797	0.26757	0.090387	0.12112	0.16812	0.1627	0.43801	0.42487	0.40735	0.41173	0.2261	0.2421	0.2261	0.20009	0.26573	0.35608	0.47832	0.44643	0.16811	0.1516	0.1426	0.1501		0.027987	0.072291	0.055218	0.02679	0.10001	0.14939	0.17761	0.074734
	0.2645	0.30583	0.2707	0.20664	0.18322	0.24552	0.3353	0.36462	0.14795	0.16274	0.14795	0.16718	0.76905	0.73727	0.68643	0.63558	0.22015	0.28839	0.39186	0.42268	0.54424	0.49026	0.45878	0.44978		0.050512	0.066027	0.10296	0.0731	0.050565	0.032774	0.070397	0.06194
	0.57169	0.5431	0.48911	0.3176	0.20584	0.25935	0.31493	0.32934	0.11201	0.10567	0.11413	0.10567	0.62743	0.65854	0.58594	0.51853	0.31939	0.43117	0.62919	0.68987	0.081378	0.078446	0.073314	0.073314		0.66944	1.0147	0.93501	0.43618	0.042646	0.039495	0.07115	0.030578
	0.52791	0.50643	0.45425	0.30692	0.20651	0.23955	0.35932	0.36965	0.50068	0.46405	0.43148	0.40706	0.72325	0.67621	0.61741	0.58801	0.068605	0.074779	0.11937	0.10977	0.49679	0.46282	0.39913	0.42461		0.14345	0.17786	0.2349	0.14545	0.058447	0.067663	0.10165	0.098712
	0.40485	0.42032	0.33007	0.25787	0.15683	0.17878	0.22897	0.26504	0.85979	0.79636	0.71884	0.70475	0.3127	0.35648	0.37837	0.41589	0.14371	0.18251	0.24143	0.26586	0.29757	0.30607	0.28056	0.2834		0.14453	0.10891	0.17608	0.16743	0.055819	0.10078	0.089731	0.060998
	0.22456	0.23593	0.19471	0.14213	0.21694	0.27768	0.39917	0.42086	0.33278	0.30481	0.27685	0.27964	0.44162	0.48911	0.45587	0.47486	0.18699	0.24496	0.34967	0.37398	0.33297	0.34603	0.31991	0.32644		0.071736	0.099167	0.19642	0.22592	0.08523	0.10873	0.1417	0.079608
	0.064866	0.069007	0.060726	0.046005	0.14458	0.17349	0.22265	0.24722	0.34078	0.29648	0.33056	0.31352	0.38096	0.35418	0.31846	0.29763	0.080163	0.090585	0.13948	0.13307	0.50542	0.50106	0.44878	0.4357		0.075075	0.071291	0.1402	0.13801	0.078537	0.16399	0.3421	0.4137
	0.68104	0.6488	0.58432	0.40298	0.095669	0.10811	0.14063	0.15594	0.12078	0.12078	0.12924	0.11716	0.10505	0.10709	0.10097	0.10199	0.33271	0.38927	0.51237	0.57225	0.085946	0.084227	0.090243	0.083368		0.048053	0.080604	0.096866	0.056581	0.0561	0.44127	0.20731	0.28048
	0.67715	0.71629	0.57929	0.39141	0.22845	0.24901	0.36096	0.31755	0.2774	0.26267	0.23567	0.24549	0.1659	0.16921	0.18746	0.17585	0.19719	0.20705	0.27213	0.25438	0.31865	0.3314	0.28997	0.28997		0.028657	0.036224	0.067341	0.067278	0.078121	0.093741	0.093013	0.098452
	0.087603	0.095664	0.081153	0.053744	0.19598	0.22538	0.33709	0.38217	0.064829	0.0598	0.05477	0.055887	0.76346	0.7711	0.80927	0.80164	0.22395	0.26426	0.40535	0.36951	0.21118	0.21963	0.23864	0.21118		0.011158	0.16929	0.041649	0.0056632	0.062828	0.11243	0.081681	0.053702
	0.17559	0.18202	0.15953	0.10707	0.18108	0.21549	0.28792	0.31146	0.26782	0.2355	0.21934	0.23088	0.17869	0.19299	0.2055	0.22515	0.099984	0.12698	0.15598	0.14198	0.51134	0.47267	0.44689	0.4297		0.08468	0.11143	0.12943	0.175	0.048714	0.058057	0.048623	0.07325
	0.10691	0.11904	0.094777	0.075821	0.073781	0.07747	0.10993	0.12174	0.21867	0.19462	0.20774	0.22961	0.23567	0.25403	0.29076	0.30607	0.15964	0.20753	0.27617	0.25223	0.33188	0.31666	0.27708	0.30448		0.011203	0.07252	0.069202	0.035096	0.0576	0.051667	0.075074	0.051847
	0.46312	0.48071	0.43381	0.29312	0.18711	0.2264	0.28253	0.29189	0.54871	0.50201	0.44753	0.38916	0.38459	0.38459	0.3383	0.35611	0.19205	0.25158	0.33801	0.30344	0.34626	0.30897	0.285	0.26636		0.16449	0.40029	0.29113	0.08299	0.05296	0.098033	0.0622	0.068653
	0.064916	0.072225	0.059758	0.042991	0.26074	0.30768	0.41719	0.43805	0.62141	0.58113	0.57538	0.57538	0.69927	0.68771	0.6357	0.57791	0.12543	0.16807	0.22451	0.23329	0.32135	0.32778	0.3567	0.31814		0.29714	0.24376	0.40841	0.38822	0.06787	0.13971	0.18361	0.10797
	0.32749	0.30863	0.25548	0.17146	0.19716	0.26222	0.33123	0.347	0.45538	0.4264	0.40984	0.41398	0.090336	0.095757	0.10027	0.098467	0.0631	0.083923	0.11926	0.13377	0.47044	0.46273	0.41646	0.38561		0.02003	0.082081	0.30348	0.71738	0.044341	0.057555	0.057208	0.072606
	0.16463	0.15973	0.13817	0.097995	0.33599	0.43678	0.54094	0.6115	0.63064	0.64364	0.70215	0.65014	0.39833	0.41426	0.45808	0.44215	0.13576	0.16699	0.205	0.18192	0.22192	0.23524	0.21083	0.2419		0.036332	0.073209	0.041597	0.076245	0.04497	0.056207	0.06859	0.063822
	0.36669	0.34268	0.28811	0.21827	0.16297	0.19882	0.26238	0.30312	0.43222	0.41061	0.38035	0.44518	0.43439	0.45611	0.49955	0.50389	0.25637	0.31277	0.4794	0.52298	0.50118	0.54334	0.47777	0.4684		0.039755	0.59844	0.43944	0.46049	0.14222	0.14415	0.14249	0.17113
	0.45899	0.43335	0.36155	0.25642	0.2832	0.36533	0.45029	0.48711	0.26013	0.27313	0.29654	0.27053	0.080459	0.079772	0.073582	0.068769	0.13821	0.17829	0.2391	0.21423	0.099911	0.093946	0.084999	0.07456		0.18358	0.32296	0.27691	0.12351	0.048412	0.057123	0.07798	0.094966
	0.059688	0.061365	0.050634	0.033533	0.20667	0.24801	0.33067	0.36581	0.61646	0.65345	0.68427	0.5918	0.27068	0.29255	0.27341	0.27341	0.14164	0.17564	0.21672	0.19688	0.37192	0.35333	0.3868	0.35704		0.058447	0.067663	0.10165	0.098712	0.070744	0.10936	0.12892	0.094649
	0.075243	0.077654	0.068008	0.048232	0.20366	0.21588	0.33196	0.35437	0.63167	0.69127	0.64955	0.59592	0.30449	0.30191	0.28901	0.25804	0.2621	0.30141	0.45605	0.41149	0.49416	0.44402	0.39389	0.35808		0.08523	0.10873	0.1417	0.079608	0.061266	0.13297	0.35782	0.24874
	0.20701	0.21317	0.1799	0.12322	0.14829	0.15867	0.23874	0.25505	0.21192	0.22464	0.22888	0.20768	0.3757	0.32828	0.3757	0.36475	0.15171	0.17598	0.25487	0.21846	0.063267	0.054398	0.06031	0.059128		0.055819	0.10078	0.089731	0.060998	0.086482	0.076413	0.11429	0.06706
	0.15641	0.14536	0.12921	0.085005	0.16265	0.20657	0.30741	0.34645	0.21519	0.20085	0.18471	0.17933	0.10701	0.11558	0.12093	0.12521					0.38304	0.40602	0.34856	0.38304		0.093629	0.11572	0.12279	0.09016	0.038138	0.095056	0.059641	0.082542
	0.33414	0.31338	0.27751	0.18878	0.13012	0.14834	0.2212	0.25373	0.55701	0.54063	0.58432	0.54609	0.13571	0.12214	0.13571	0.14521					0.38606	0.36379	0.37121	0.37121		0.073089	0.057275	0.091455	0.10042	0.064299	0.050658	0.12037	0.13963
	0.53113	0.48449	0.39381	0.25909	0.070706	0.077777	0.11101	0.11737	0.5671	0.4877	0.49338	0.52173	0.42417	0.39702	0.3563	0.33934					0.36365	0.39274	0.36729	0.36001		0.04688	0.077363	0.10997	0.061177	0.042794	0.072237	0.11923	0.079982
	0.18185	0.16996	0.15094	0.11885	0.13344	0.16013	0.20951	0.19883	0.15476	0.13799	0.1238	0.12896	0.16527	0.18014	0.18014	0.19667					0.1841	0.166	0.1509	0.1509		0.051513	0.080338	0.062462	0.076201	0.063715	0.17187	0.41815	0.3677
	0.062938	0.060114	0.052045	0.040345	0.31801	0.38798	0.53108	0.6074	0.39129	0.40565	0.37334	0.35898	0.44535	0.49879	0.48543	0.53442					0.090324	0.083255	0.076972	0.078543		0.06953	0.10372	0.091315	0.18447	0.086642	0.086286	0.10765	0.08146
	0.062048	0.056533	0.051362	0.034471	0.2055	0.23017	0.29182	0.27949	0.15961	0.15201	0.13428	0.12668	0.058301	0.055386	0.060633	0.061216					0.1725	0.18925	0.17083	0.16748		0.12869	0.2523	0.30681	0.36064	0.041159	0.067425	0.11828	0.14635
	0.252	0.26765	0.22539	0.15652	0.12132	0.12982	0.17107	0.17956	0.47973	0.5469	0.52771	0.46534	0.21624	0.20759	0.22705	0.22489					0.51146	0.54155	0.48639	0.50143		0.11275	0.29019	0.32922	0.10671	0.066852	0.12894	0.08618	0.071886
	0.20999	0.22895	0.18154	0.13547	0.29987	0.32685	0.4558	0.52776	0.1266	0.12	0.10569	0.11009	0.43299	0.43654	0.3975	0.35491					0.4681	0.50445	0.45901	0.45446		0.039894	0.055816	0.052966	0.073446	0.098251	0.33842	0.59415	0.24911
	0.43969	0.45801	0.36902	0.26172	0.19951	0.23741	0.33716	0.30125	0.25742	0.26514	0.25485	0.27544	0.77434	0.74956	0.7	0.61947					0.34266	0.29811	0.2707	0.31867		0.049312	0.076869	0.085509	0.058805	0.11074	0.34226	0.19412	0.14541
	0.51498	0.55656	0.47659	0.31986	0.26378	0.31654	0.48799	0.46425	0.55824	0.51358	0.45106	0.44659	0.24306	0.2577	0.28112	0.29284					0.32578	0.35293	0.32239	0.33936		0.027962	0.068801	0.056696	0.043093	0.05604	0.054881	0.076203	0.08067
	0.33915	0.36162	0.31259	0.20431	0.27843	0.30906	0.47612	0.52345	0.13409	0.122	0.10551	0.10991	0.12569	0.11941	0.12821	0.13952					0.15824	0.13863	0.15124	0.14003		0.026086	0.04847	0.077447	0.08365	0.061389	0.12005	0.11357	0.13067
	0.5765	0.55674	0.45791	0.32943	0.12808	0.16522	0.24719	0.23182	0.23659	0.24132	0.27445	0.25079	0.23662	0.25082	0.28395	0.30288					0.54252	0.59731	0.52608	0.548		0.13189	0.34998	0.15963	0.26304	0.066841	0.058435	0.062116	0.081731
	0.13036	0.12062	0.10864	0.074922	0.17517	0.21371	0.28378	0.32057	0.44415	0.46075	0.40679	0.41509	0.48767	0.49638	0.47461	0.43542					0.11057	0.11382	0.10515	0.1084		0.042941	0.044339	0.032644	0.068235	0.046684	0.066769	0.08428	0.071761
	0.4829	0.4603	0.41794	0.28239	0.15245	0.18141	0.23629	0.26678	0.43719	0.43014	0.37725	0.35257	0.43401	0.39187	0.35816	0.42137					0.27994	0.25474	0.27434	0.25195		0.025628	0.088135	0.059887	0.085144	0.038748	0.088763	0.0643	0.053204
	0.31829	0.30164	0.26212	0.20803	0.10215	0.10827	0.1573	0.13381	0.49565	0.43757	0.41434	0.38723	0.261	0.26542	0.25215	0.22118					0.46458	0.41693	0.39707	0.39707		0.093295	0.10325	0.16134	0.14087	0.06526	0.1262	0.072879	0.084835
	0.17992	0.18829	0.15377	0.10461	0.14461	0.15473	0.2415	0.25307	0.32889	0.33567	0.36619	0.33906	0.27502	0.29893	0.26545	0.23914					0.50149	0.46778	0.44249	0.42142		0.082323	0.079807	0.061441	0.13957	0.128	0.33866	0.84093	0.43537
	0.35767	0.33439	0.27301	0.21164	0.10294	0.11736	0.1503	0.14309	0.53676	0.58507	0.55286	0.56896	0.34412	0.39573	0.351	0.32691					0.38659	0.40573	0.37511	0.38276		0.16058	0.19526	0.22136	0.1759	0.062527	0.071993	0.082148	0.065548
	0.26561	0.29923	0.24039	0.16811	0.10334	0.13124	0.17051	0.17878	0.48021	0.40818	0.41298	0.47541	0.23835	0.25026	0.24311	0.23596					0.25142	0.26851	0.23189	0.2441		0.06443	0.068599	0.090416	0.060811	0.050564	0.091446	0.080383	0.070583
	0.17975	0.16905	0.13588	0.107	0.17027	0.18049	0.252	0.22816	0.30173	0.31241	0.28304	0.26702	0.30626	0.33076	0.3522	0.37976					0.55947	0.50265	0.4502	0.43709		0.029447	0.030782	0.060644	0.041351	0.083923	0.067434	0.16525	0.19561
	0.062594	0.060076	0.050723	0.035973	0.16028	0.17952	0.24683	0.26767	0.26574	0.28398	0.25011	0.26053	0.66612	0.62851	0.56942	0.53719					0.59839	0.54943	0.55487	0.54399		0.026637	0.049903	0.04335	0.071257	0.059682	0.11101	0.11212	0.14016
	0.092273	0.10536	0.085729	0.065442	0.23658	0.30282	0.41401	0.43294	0.47762	0.41937	0.39996	0.38831	0.58359	0.54123	0.50829	0.47063					0.8361	0.74398	0.70856	0.70856		0.13385	0.16319	0.17451	0.12973	0.052431	0.20788	0.11529	0.071758
	0.26746	0.2594	0.22073	0.16112	0.17881	0.1949	0.28967	0.29861	0.48857	0.46595	0.45238	0.45238	0.67561	0.65529	0.58417	0.50798					0.13064	0.11701	0.11133	0.1136		0.049746	0.051463	0.061091	0.075532	0.056711	0.08552	0.071503	0.095247
	0.56939	0.6113	0.48904	0.34932	0.21072	0.24655	0.31819	0.33505	0.37482	0.42354	0.37857	0.38231	0.46423	0.43891	0.46001	0.42203					0.057932	0.063725	0.058511	0.057932		0.066477	0.06584	0.13301	0.041863	0.019038	0.03137	0.064902	0.071968
	0.1131	0.10877	0.087143	0.061804	0.20833	0.24166	0.30624	0.34165	0.71302	0.77122	0.70574	0.72757	0.22715	0.24734	0.23977	0.25239					0.28369	0.29314	0.27187	0.23641		0.051692	0.055561	0.060082	0.062879	0.012394	0.069979	0.012853	0.093034
	0.22555	0.23587	0.19312	0.14742	0.095336	0.10678	0.16398	0.14205	0.092212	0.10019	0.086892	0.088665	0.35742	0.32993	0.38492	0.39277					0.48194	0.47259	0.4024	0.46791		0.087913	0.076734	0.10355	0.13062	0.060851	0.098128	0.048536	0.13902
	0.48155	0.43216	0.35808	0.24695	0.23197	0.24589	0.39203	0.43147	0.16066	0.16824	0.14854	0.15157	0.4767	0.46882	0.44912	0.39397					0.51292	0.51292	0.48249	0.43468		0.071536	0.21936	0.10696	0.070779	0.055092	0.067988	0.052624	0.065029
	0.14073	0.14555	0.12304	0.080417	0.25053	0.32318	0.45346	0.42089	0.71357	0.78978	0.70664	0.69279	0.11273	0.12739	0.14317	0.15332					0.19851	0.22057	0.20954	0.22057		0.10649	0.18863	0.14657	0.16763	0.064668	0.067023	0.14242	0.046868
	0.50225	0.47189	0.3891	0.27596	0.17627	0.22386	0.29084	0.33491	0.6031	0.62017	0.55758	0.56896	0.3897	0.40139	0.43646	0.42867					0.20615	0.20268	0.19229	0.17323		0.053402	0.060508	0.058047	0.06326	0.02729	0.033461	0.034148	0.061087
	0.64562	0.60765	0.51097	0.34525	0.22723	0.25677	0.37038	0.35675	0.48123	0.44186	0.41998	0.43748	0.44767	0.44767	0.41352	0.37938					0.091454	0.081713	0.07089	0.054115		0.069651	0.088974	0.088518	0.075523	0.012419	0.083855	0.069432	0.012673
	0.34818	0.32725	0.2873	0.19026	0.21837	0.2402	0.31882	0.30135	0.28474	0.25774	0.24546	0.24546	0.79369	0.80071	0.72345	0.70238					0.14127	0.12997	0.10949	0.070637		0.063966	0.061279	0.070787	0.067012	0.087361	0.22556	0.30828	0.16752
	0.20594	0.18692	0.16341	0.11193	0.14227	0.1565	0.20344	0.22336	0.20052	0.21209	0.19088	0.19281	0.3371	0.37081	0.32699	0.34047					0.38495	0.40994	0.34495	0.24996		0.082572	0.096833	0.09804	0.10064	0.029711	0.079872	0.11576	0.035081
	0.40461	0.37383	0.32765	0.2199	0.25091	0.26847	0.42403	0.4692	0.68625	0.704	0.6685	0.59159	0.43227	0.45683	0.43718	0.49121					0.47525	0.47525	0.43205	0.39277		0.068052	0.11301	0.14381	0.22231	0.029579	0.0099678	0.015094	0.075673
	0.26245	0.25412	0.20552	0.13886	0.16695	0.17864	0.27547	0.2521	0.24814	0.28536	0.30273	0.30522	0.38936	0.40493	0.45945	0.42051					0.53083	0.55611	0.53083	0.50555		0.06497	0.089584	0.12315	0.1606	0.097121	0.11997	0.22009	0.17483
	0.52246	0.59167	0.5017	0.346	0.22295	0.26977	0.34558	0.37456	0.5798	0.59025	0.54846	0.52234	0.90533	0.82066	0.7425	0.65131					0.72778	0.67048	0.63609	0.57306		0.029206	0.056794	0.071671	0.040291	0.014925	0.090443	0.17622	0.098287
	0.36859	0.3339	0.28187	0.21682	0.17864	0.20007	0.26974	0.24473	0.20246	0.22878	0.23891	0.23891	0.67561	0.71746	0.65767	0.59788					0.42108	0.48424	0.51793	0.49266		2.0546	2.4521	2.3964	2.3616	0.11605	0.047077	0.21881	0.069429
	0.78843	0.76109	0.69273	0.45574	0.21972	0.25927	0.33617	0.38011	0.30991	0.3533	0.3688	0.3595	0.69186	0.67551	0.61014	0.54477					0.077386	0.082223	0.078768	0.069095		0.10782	0.22525	0.162	0.17824	0.019392	0.036967	0.10832	0.052074
	0.34619	0.32935	0.27882	0.18713	0.21638	0.28779	0.40896	0.43926	0.13861	0.12761	0.10488	0.073341	0.20337	0.20743	0.2298	0.24404					0.19511	0.1816	0.17109	0.15008		0.15158	0.28791	0.40323	0.19142	0.015748	0.10734	0.082026	0.015364
	0.66304	0.59777	0.49471	0.34355	0.16092	0.2108	0.25425	0.28805	0.20305	0.20678	0.19746	0.18629	0.21941	0.20033	0.18316	0.19079					0.17719	0.16645	0.1754	0.17898		0.071013	0.11013	0.10159	0.072355	0.03095	0.022103	0.057704	0.073841
	0.39308	0.37532	0.3309	0.22208	0.11723	0.12427	0.19343	0.20047	0.19208	0.19876	0.18707	0.16703	0.146	0.13824	0.14756	0.15532					0.48347	0.48831	0.43513	0.48347		0.057608	0.1088	0.1577	0.037524	0.037052	0.061083	0.06683	0.046942
	0.33931	0.34985	0.28241	0.21075	0.154	0.18018	0.25564	0.27412	0.35213	0.33272	0.30222	0.27727	0.22422	0.24888	0.26233	0.27354					0.099225	0.1154	0.11001	0.10785		0.061624	0.059808	0.063545	0.062062	0.0025412	0.025979	0.067177	0.19856
	0.55393	0.51551	0.40664	0.32019	0.10206	0.1092	0.16942	0.15819	0.057424	0.061419	0.055926	0.049934	0.51932	0.50715	0.46252	0.40572					0.089984	0.096685	0.091898	0.095727		0.079489	0.041087	0.13582	0.14909	0.085587	0.18942	0.1958	0.12863
	0.12112	0.13659	0.11683	0.085903	0.079107	0.084644	0.11075	0.12499	0.67276	0.76694	0.73331	0.74003	0.049831	0.054316	0.058303	0.063286					0.39615	0.35401	0.40458	0.42144		0.059485	0.12378	0.094864	0.062746	0.11047	0.13375	0.17106	0.11255
	0.51997	0.54334	0.44986	0.29212	0.10397	0.12164	0.14764	0.16635	0.21192	0.20344	0.21616	0.20768	0.30568	0.33013	0.36681	0.38821					0.16119	0.13702	0.15313	0.15797		0.18512	0.16507	0.33805	0.37643	0.021538	0.022369	0.028332	0.063158
	0.10019	0.10431	0.090585	0.068625	0.31527	0.34049	0.42561	0.38147	0.12317	0.12721	0.1161	0.10096	0.11393	0.126	0.11795	0.13404					0.28936	0.29222	0.27217	0.28649		0.079572	0.19764	0.1825	0.11643	0.051921	0.044849	0.093492	0.075976
	0.19691	0.18006	0.14742	0.1053	0.13333	0.16799	0.21199	0.21999	0.16449	0.18423	0.20726	0.18588	0.13833	0.13414	0.14671	0.13973					0.19633	0.18651	0.17833	0.16361		0.22344	1.2518	0.81196	1.0262	0.02951	0.049957	0.058062	0.11053
	0.091355	0.083859	0.072147	0.046849	0.18138	0.23035	0.31379	0.32649	0.53722	0.56946	0.53185	0.57483	0.18727	0.19211	0.18081	0.16144					0.58341	0.522	0.49568	0.43866		0.015244	0.081053	0.26744	0.15911	0.050432	0.048577	0.058027	0.067583
	0.29845	0.31689	0.25821	0.16767	0.11752	0.14807	0.20095	0.21858	0.78409	0.77113	0.71929	0.64801	0.135	0.15255	0.16875	0.17145					0.092003	0.085238	0.076444	0.067649		0.01884	0.032311	0.046033	0.078352	0.032049	0.036502	0.044985	0.06777
	0.19465	0.20248	0.17228	0.11187	0.18864	0.21882	0.27164	0.29427	0.19881	0.18689	0.21074	0.2008	0.64198	0.6805	0.76396	0.72544					0.15401	0.15914	0.14759	0.12834		0.014378	0.025018	0.12441	0.28206	0.045276	0.048743	0.10332	0.067823
	0.17142	0.18561	0.16314	0.11822	0.44476	0.50703	0.56484	0.58708	0.50572	0.50572	0.46461	0.41116	0.70749	0.79239	0.86314	0.95511					0.34269	0.38724	0.39067	0.38038		0.075925	0.047044	0.051902	0.12194	0.051095	0.133	0.13529	0.27065
	0.23809	0.25532	0.20989	0.15664	0.1686	0.16691	0.18883	0.18715	0.44682	0.50491	0.51384	0.48256	0.32702	0.35217	0.31444	0.31444					0.5777	0.62214	0.62214	0.55548		0.075473	0.077762	0.066539	0.10384	0.080018	0.10614	0.2136	0.16308
	0.15029	0.15454	0.13161	0.084912	0.055573	0.055573	0.063909	0.064465	0.58941	0.66065	0.62827	0.6477	0.073832	0.070879	0.075309	0.078262					0.48288	0.42493	0.46356	0.49736		0.032049	0.036502	0.044985	0.06777	0.10291	0.09909	0.2325	0.14702
	0.3221	0.33552	0.29142	0.19173	0.25463	0.28519	0.32084	0.3463	0.05681	0.062568	0.055275	0.038385	0.27023	0.30806	0.32428	0.3513					0.38439	0.43656	0.38988	0.27456		0.11394	0.22055	0.15792	0.33771	0.060518	0.1267	0.20452	0.34643
	0.087476	0.082269	0.066649	0.052069	0.54423	0.57688	0.63675	0.63131	0.49699	0.43964	0.42053	0.3823	0.57982	0.61422	0.56016	0.49137					0.49435	0.43849	0.3547	0.27929		0.047582	0.043157	0.07107	0.060515	0.074096	0.097029	0.14237	0.070498
	0.1761	0.16601	0.14033	0.09172	0.45883	0.45424	0.5093	0.54141	0.40531	0.42557	0.44584	0.40936	0.39576	0.37597	0.42742	0.43929					0.5634	0.51669	0.45247	0.29192		0.052038	0.080105	0.17504	0.10066	0.064397	0.081297	0.088907	0.079712
	0.28249	0.2605	0.23513	0.16916	0.21026	0.20395	0.22708	0.22918	0.080956	0.082608	0.077652	0.082608	0.26804	0.29711	0.34232	0.32294					0.51455	0.54396	0.53906	0.49005		0.13411	0.19125	0.74507	0.75052	0.048312	0.30596	0.43752	1.1133
	0.23207	0.24306	0.19912	0.13732	0.56337	0.57464	0.63098	0.69858	0.71488	0.81169	0.73722	0.74467	0.2844	0.26734	0.28725	0.29293					0.17248	0.1644	0.14553	0.13475		0.037888	0.066473	0.16891	0.070153	0.068996	0.067212	0.093727	0.176
	0.13875	0.13123	0.11786	0.083586	0.21029	0.23762	0.26706	0.2944	0.46252	0.43554	0.44324	0.38543	0.68599	0.67227	0.72715	0.72029					0.30451	0.31775	0.28862	0.26479		0.034215	0.046406	0.11843	0.054206	0.069539	0.1038	0.1974	0.10084
	0.28124	0.30846	0.25584	0.18144	0.40452	0.40452	0.40857	0.41261	0.34074	0.37738	0.32609	0.36639	0.43019	0.44429	0.39845	0.35261					0.32653	0.27898	0.30117	0.31702		0.034581	0.035445	0.066977	0.0441	0.051698	0.075027	0.090789	0.14418
	0.67991	0.70257	0.61758	0.56659	0.48192	0.54457	0.57349	0.62168	0.23318	0.21282	0.19617	0.18506	0.21418	0.20653	0.18358	0.19123					0.16094	0.14646	0.16899	0.15611		0.076822	0.090212	0.19674	0.094936	0.075919	0.08654	0.11292	0.093168
	0.064512	0.064512	0.062031	0.062031	0.39123	0.446	0.49294	0.55163	0.40278	0.43277	0.41135	0.42849	0.49353	0.53795	0.59718	0.61692					0.22337	0.20884	0.19976	0.1816		0.021538	0.022369	0.028332	0.063158	0.098788	0.10724	0.1275	0.12364
	0.49485	0.4899	0.45031	0.42557	0.11082	0.11969	0.17732	0.19505	0.592	0.60195	0.53727	0.49748	0.19075	0.17326	0.1526	0.15896					0.26568	0.25068	0.23997	0.21426		0.051921	0.044849	0.093492	0.075976	0.036105	0.043156	0.089384	0.069728
	0.071201	0.068184	0.059133	0.06034	0.16732	0.18071	0.24597	0.28445	0.34042	0.37106	0.3268	0.36425	0.2889	0.28387	0.26378	0.25122					0.49353	0.49353	0.45278	0.45278		0.02951	0.049957	0.058062	0.11053	0.046932	0.047152	0.080008	0.064345
	0.47021	0.42746	0.38828	0.35622	0.14724	0.16932	0.25472	0.23853	0.63026	0.69329	0.66178	0.66178	0.35044	0.34734	0.31323	0.31013					0.37911	0.39121	0.36298	0.40331		0.038392	0.045273	0.078625	0.050753	0.072373	0.08277	0.092497	0.18548
	0.18977	0.17459	0.15561	0.14233	0.21045	0.23781	0.29042	0.3262	0.069772	0.076749	0.066671	0.077524	0.12584	0.13721	0.11295	0.075808					0.35864	0.34394	0.30573	0.29397		0.042842	0.054572	0.085834	0.049047	0.060288	0.087344	0.108	0.13502
	0.47808	0.46228	0.42672	0.39511	0.11214	0.11887	0.19176	0.17494	0.23046	0.20972	0.24198	0.21433	0.30321	0.31349	0.2955	0.25696					0.50123	0.5238	0.47865	0.45156		0.025342	0.07372	0.066799	0.039762	0.097271	0.14732	0.53223	0.18715
	0.46148	0.43897	0.39394	0.37518	0.16607	0.20759	0.29394	0.32217	0.37865	0.36729	0.33321	0.38243	0.077254	0.080169	0.069237	0.072881					0.24962	0.22772	0.24962	0.21896		0.043969	0.057688	0.053515	0.089744	0.034565	0.047813	0.06195	0.075369
	0.59791	0.58245	0.52059	0.51544	0.23763	0.28991	0.39447	0.42536	0.33838	0.33838	0.30734	0.31044	0.17103	0.16939	0.14801	0.16446					0.073617	0.062574	0.066991	0.070672		0.073435	0.15144	0.10686	0.19101	0.045658	0.05719	0.061072	0.094765
	0.34995	0.34685	0.31279	0.30969	0.23246	0.26733	0.35567	0.39984	0.24013	0.24668	0.23358	0.2183	0.46126	0.47299	0.44953	0.3909					0.10719	0.10346	0.09787	0.093209		0.064031	0.042638	0.082407	0.16297	0.063848	0.05414	0.092289	0.086223
	0.35179	0.3421	0.30015	0.32274	0.22726	0.27044	0.36816	0.39089	0.64361	0.63073	0.57925	0.63073	0.27172	0.27414	0.25716	0.2426					0.37189	0.34329	0.31468	0.28607		0.040252	0.040153	0.076416	0.06512	0.036367	0.037882	0.069254	0.15704
	0.8031	0.75368	0.66719	0.61777	0.25705	0.31874	0.45498	0.50896	0.17718	0.18826	0.17165	0.18457	0.32709	0.30409	0.28876	0.25554					0.51635	0.51635	0.46132	0.42323		0.056077	0.040039	0.074934	0.14779	0.049633	0.098799	0.081105	0.25115
	0.44802	0.40906	0.3701	0.32465	0.29703	0.32376	0.50495	0.47821	0.13364	0.11901	0.10438	0.097548	0.32751	0.3199	0.29197	0.25389					0.13203	0.11486	0.13071	0.12411		0.047	0.06064	0.10506	0.070574	0.051953	0.06778	0.071599	0.093623
	0.35336	0.34281	0.30326	0.2637	0.14664	0.1613	0.25222	0.26835	0.19619	0.2134	0.19102	0.17209	0.61234	0.62347	0.59007	0.55667					0.26825	0.26612	0.23631	0.2129		0.068201	0.054217	0.223	0.18696	0.13047	0.29362	0.66853	0.46329
	0.8568	0.79702	0.73061	0.66419	0.12696	0.13585	0.21075	0.18028	0.23302	0.22765	0.20614	0.17925	0.060841	0.060338	0.056818	0.050282					0.50977	0.51879	0.46014	0.45112		0.038213	0.040375	0.09785	0.047163	0.29625	0.28818	0.57339	1.3489
	0.51485	0.5284	0.48324	0.45163	0.12673	0.16474	0.21417	0.24585	0.44189	0.47168	0.42699	0.4965	0.48963	0.49942	0.44066	0.37701					0.41492	0.46886	0.43151	0.43981		0.037098	0.086434	0.17854	0.21924	0.10994	0.11394	0.13067	0.14807
	0.10388	0.10577	0.096326	0.094438	0.32895	0.35856	0.54606	0.62501	0.45116	0.46819	0.4086	0.42563	0.11598	0.11598	0.10983	0.10264					0.48189	0.50619	0.4657	0.40495		0.065224	0.064459	0.071203	0.071476	0.051603	0.088484	0.19635	0.15016
	0.27248	0.25302	0.23139	0.21625	0.20647	0.2746	0.37164	0.41706	0.27535	0.30839	0.27535	0.29737	0.08969	0.09121	0.082849	0.076008					0.18451	0.20296	0.22141	0.19927		0.055276	0.062655	0.069968	0.057597	0.053393	0.070518	0.10703	0.073114
	0.099563	0.093388	0.081811	0.07718	0.067232	0.079334	0.1143	0.10757	0.058363	0.06149	0.056279	0.05211	0.126	0.12947	0.12369	0.11559					0.4899	0.54989	0.52489	0.4999		0.095551	0.11743	0.15414	0.11874	0.054695	0.039008	0.11982	0.074977
	0.5822	0.56296	0.52446	0.48116	0.083125	0.1064	0.15628	0.17456	0.22317	0.20086	0.22764	0.21202	0.26503	0.24295	0.22488	0.20078					0.24419	0.21733	0.25395	0.21977		0.066331	0.08323	0.098618	0.14802	0.011781	0.01255	0.044174	0.11139
	0.54504	0.55421	0.49008	0.45802	0.18599	0.21389	0.29759	0.32735	0.27225	0.25599	0.23364	0.20317	0.32382	0.33172	0.30276	0.26327					0.41027	0.39693	0.35357	0.33356		0.057559	0.063499	0.079692	0.10315	0.0062965	0.014975	0.032034	0.060929
	0.20153	0.19966	0.1866	0.1866	0.12649	0.14293	0.21629	0.23779	0.36263	0.36263	0.37658	0.34869	0.39137	0.4081	0.37465	0.33451					0.27703	0.26595	0.26872	0.23547		0.069901	0.15813	0.56621	0.15354	0.031579	0.17334	0.16994	0.33613
	0.34569	0.34889	0.31688	0.32008	0.087952	0.094109	0.14864	0.13369	0.46052	0.4523	0.41529	0.41118	0.74807	0.78744	0.74151	0.6562					0.18561	0.17818	0.19674	0.17818		0.040585	0.079027	0.10999	0.066562	0.031677	0.079524	0.051073	0.099723
	0.069392	0.073044	0.057979	0.045653	0.19728	0.21109	0.33538	0.36694	0.54371	0.49249	0.44916	0.394	0.47671	0.47671	0.45227	0.40745					0.20895	0.22167	0.20168	0.1817		0.012373	0.046299	0.068944	0.13078	0.063096	0.023319	0.08133	0.22898
	0.58206	0.52888	0.42546	0.29546	0.1655	0.19694	0.27803	0.31941	0.24615	0.22646	0.23877	0.21908	0.44755	0.47197	0.44349	0.40687					0.49479	0.45477	0.4002	0.36382		0.02543	0.047139	0.029768	0.072133	0.12557	0.15811	0.14686	0.31212
	0.16281	0.149	0.12334	0.098675	0.07451	0.080471	0.10879	0.099844	0.47378	0.51642	0.47378	0.51168	0.37341	0.37341	0.35546	0.35905					0.18955	0.18955	0.17998	0.19147		0.012132	0.062675	0.094475	0.39064	0.11347	0.27258	0.35414	1.4676
	0.41339	0.37621	0.30184	0.21873	0.070911	0.077293	0.11133	0.098566	0.07013	0.073153	0.067107	0.060457	0.1571	0.1571	0.14102	0.1237					0.31286	0.27619	0.25664	0.24442		0.011022	0.057224	0.08021	0.19904	0.014064	0.041604	0.099499	0.038418
					0.33558	0.40606	0.49666	0.57385	0.22927	0.23941	0.2171	0.20289	0.61559	0.59341	0.52686	0.55458					0.35545	0.32105	0.32679	0.28665		0.016302	0.02491	0.033841	0.11678	0.013157	0.021748	0.031037	0.076377
					0.19315	0.23565	0.29939	0.34768	0.15558	0.17653	0.16905	0.1496	0.43834	0.42464	0.39039	0.34245					0.70352	0.74671	0.70969	0.61712		0.016475	0.035668	0.1346	0.27661	0.011499	0.014257	0.068716	0.013985
					0.24946	0.28687	0.40911	0.37169	0.91804	0.9255	0.82101	0.74637	0.25577	0.26422	0.23252	0.21138					0.32508	0.3163	0.28994	0.29287		0.11071	0.10702	0.31213	0.17016	0.033891	0.029653	0.071097	0.040604
					0.16515	0.18662	0.23121	0.24442	0.41224	0.44395	0.39814	0.35234	0.28555	0.26563	0.24571	0.22136					0.329	0.36291	0.33917	0.33917		0.21798	0.297	0.27279	0.14951	0.022009	0.037073	0.090635	0.069553
					0.25858	0.27927	0.44476	0.42149	0.44079	0.39959	0.44902	0.41195	0.31262	0.32554	0.29712	0.25836					0.42037	0.44664	0.43163	0.37533		0.0919	0.090269	0.10599	0.061106	0.020793	0.030297	0.030903	0.06782
					0.1546	0.19634	0.25199	0.29064	0.055055	0.062084	0.057398	0.058569	0.30326	0.29609	0.2746	0.23878					0.14085	0.12535	0.14366	0.12817		0.06529	0.060608	0.049953	0.056758	0.019166	0.015791	0.044647	0.097855
					0.1181	0.13227	0.16534	0.13817	0.1845	0.17648	0.15723	0.16043	0.28586	0.29818	0.276	0.24643					0.35577	0.41315	0.37107	0.38255		0.1272	0.13436	0.11035	0.051984	0.011718	0.03444	0.07879	0.026336
					0.14546	0.16437	0.2211	0.24583	0.16672	0.15646	0.14748	0.12825	0.24059	0.2386	0.22071	0.19884					0.05651	0.062652	0.058352	0.061424		0.52394	0.52966	0.16064	0.57081	0.039207	0.055253	0.043696	0.096236
					0.26251	0.31502	0.38589	0.42527	0.16174	0.15046	0.12507	0.094036	0.87027	0.89977	0.8334	0.73752					0.97313	1.0408	0.95621	0.8462		0.10347	0.11194	0.065277	0.095662	0.078811	0.087422	0.072064	0.042502
					0.15373	0.20445	0.27517	0.30438	0.28564	0.26353	0.2322	0.18429	0.23266	0.21564	0.20618	0.18916					0.63124	0.606	0.54035	0.505		0.11075	0.12615	0.090723	0.077609	0.23444	0.22097	0.098764	0.21781
					0.071106	0.094571	0.12941	0.14221	0.22163	0.23218	0.22585	0.21107	0.31578	0.32894	0.29736	0.26315					0.30522	0.31437	0.32963	0.29911		0.18295	0.070306	0.14346	0.12189	0.31751	0.18627	0.35891	0.11891
					0.17007	0.21089	0.30103	0.29083	0.10357	0.10772	0.10254	0.096324	0.45386	0.45758	0.41294	0.37202					0.20569	0.21675	0.188	0.22118		0.12189	0.13385	0.12492	0.059275	1.0184	0.63371	0.85529	0.35101
					0.17145	0.19889	0.30519	0.33605	0.13983	0.16065	0.14429	0.14875	0.13911	0.13802	0.12487	0.10954					0.33913	0.30522	0.29165	0.30182		0.059676	0.089422	0.039418	0.0096945	0.34775	0.31299	0.25883	0.1654
					0.11325	0.1359	0.19933	0.18007	0.11207	0.11207	0.09843	0.097455	0.06092	0.057255	0.052217	0.045804					0.1028	0.096225	0.092112	0.082243		0.092307	0.078723	0.047621	0.10299	0.050502	0.047733	0.061321	0.017435
					0.33116	0.42388	0.52985	0.57621	0.065154	0.061245	0.064503	0.059942	0.59921	0.62439	0.55389	0.50354					0.16765	0.15424	0.17604	0.16598		0.082132	0.072482	0.051579	0.0905	0.34771	0.34437	0.12578	0.061743
					0.15036	0.15787	0.22102	0.24658	0.15951	0.17067	0.14994	0.16429	0.38688	0.38015	0.37678	0.33641					0.43585	0.42853	0.38824	0.36626		0.094469	0.04656	0.10819	0.08214	0.07544	0.093649	0.075573	0.055522
					0.62605	0.68865	0.745	0.70743	0.22418	0.20105	0.1886	0.17792	0.12578	0.12689	0.1191	0.11131					0.20186	0.18634	0.16615	0.15528		0.079823	0.080261	0.028502	0.087288	0.094195	0.029642	0.058064	0.11458
					0.23148	0.25585	0.29239	0.30458	0.25208	0.26314	0.22997	0.22113	0.53234	0.52389	0.48164	0.42249					0.16944	0.18691	0.19215	0.17468		0.17512	0.27156	0.23644	0.09181	0.14671	0.16444	0.091991	0.14563
					0.14207	0.14917	0.16054	0.15912	0.29298	0.32198	0.30168	0.29008	0.1522	0.16163	0.14816	0.13469					0.29665	0.26968	0.26233	0.24517		0.10477	0.11484	0.073509	0.12813	0.070386	0.082319	0.055929	0.069166
					0.12436	0.13431	0.1455	0.14923	0.924	1.0155	0.9606	0.91485	0.39963	0.38414	0.34077	0.30979					0.30273	0.33147	0.27399	0.1916		0.19219	0.16174	0.18856	0.15068	0.061365	0.044196	0.074887	0.041974
					0.14761	0.16532	0.17713	0.18156	0.17337	0.1568	0.1415	0.12748	0.40844	0.40094	0.35598	0.37471					0.111	0.11978	0.10142	0.079856		0.34771	0.34437	0.12578	0.061743	0.21557	0.041582	0.10995	0.21375
					0.45144	0.48304	0.54173	0.5327	0.35361	0.34039	0.32387	0.33048	0.36658	0.36658	0.35091	0.31331					0.32229	0.29954	0.26352	0.18958		0.49999	0.47974	0.43507	0.32462	0.61012	0.56127	0.18861	0.05866
					0.27642	0.30407	0.32065	0.34277	0.86266	0.92373	0.85502	0.76341	0.26199	0.24412	0.22825	0.19847					0.09954	0.088975	0.076185	0.055609		0.54159	0.45136	0.48163	0.20524	0.066369	0.07581	0.064948	0.043026
					0.115	0.12994	0.14489	0.15179	0.26412	0.2776	0.25873	0.26951	0.16942	0.18454	0.17395	0.15127					0.20609	0.2267	0.20197	0.20815		0.074673	0.07127	0.05489	0.069313	1.2453	0.65104	0.18916	0.049255
					0.60454	0.59849	0.63476	0.63476	0.34937	0.37121	0.32442	0.31194	0.33495	0.32704	0.30066	0.26374					0.62273	0.69129	0.6513	0.57131		0.054176	0.071158	0.063546	0.046759	0.035055	0.06166	0.058868	0.016526
					0.082057	0.10421	0.13704	0.14934	0.38955	0.34085	0.32212	0.37456	0.43774	0.42162	0.35449	0.26855					0.35188	0.331	0.31311	0.2982		0.13387	0.23818	0.12722	0.051765	0.10261	0.083037	0.065816	0.010155
					0.15991	0.20948	0.28304	0.31822	0.54625	0.52931	0.4785	0.42345	0.30425	0.2953	0.25056	0.17897					0.65266	0.60841	0.52545	0.5531		0.059986	0.063079	0.042423	0.036841	0.10224	0.02321	0.21089	0.006948
					0.27039	0.3434	0.48129	0.52185	0.4757	0.51375	0.48046	0.4757	0.81398	0.76685	0.65118	0.42841					0.49079	0.4633	0.42011	0.39263		0.15311	0.13102	0.10928	0.056414	0.17986	0.1779	0.058683	0.081002
					0.26841	0.32478	0.45093	0.42141	0.17662	0.16756	0.15851	0.15096	0.25274	0.26397	0.21483	0.14041					0.41125	0.40176	0.35431	0.31635		0.1109	0.14229	0.087469	0.13103	0.045785	0.07939	0.051378	0.012473
					0.1611	0.19816	0.25776	0.23843	0.31034	0.30557	0.27215	0.23873	0.17064	0.15375	0.13064	0.088874					0.47314	0.43545	0.41033	0.4187		0.063882	0.08583	0.033052	0.035982	0.067718	0.017623	0.032323	0.089143
					0.18914	0.2194	0.29317	0.27993	0.44804	0.43081	0.39634	0.34465	0.19588	0.18586	0.15581	0.11129					0.42278	0.46682	0.41838	0.4404		0.056336	0.061898	0.0096222	0.014035	0.38806	0.14316	0.091116	0.037962
					0.2791	0.3712	0.5247	0.5554	0.2572	0.27263	0.24434	0.2572	0.079198	0.076264	0.066976	0.048887					0.47151	0.41863	0.3966	0.44067		0.16857	0.09829	0.091268	0.040422	0.42496	0.30395	0.21627	0.12268
					0.11723	0.14654	0.19695	0.19109	0.475	0.54428	0.47995	0.4948	0.41466	0.42786	0.37768	0.26411					0.32572	0.34332	0.32278	0.29344		0.15935	0.12633	0.17372	0.15093	0.1353	0.11095	0.092491	0.049773
					0.065199	0.084106	0.10497	0.10823	0.12914	0.12665	0.13286	0.12417	0.164	0.15359	0.13363	0.086774					0.1406	0.15352	0.1363	0.14347		0.18283	0.10145	0.05194	0.038664	0.089649	0.048312	0.074965	0.042321
					0.31445	0.37734	0.49368	0.53456	0.28452	0.29919	0.28452	0.29332	0.41802	0.37791	0.32724	0.21112					0.43113	0.46494	0.43958	0.42267		0.88083	0.70433	0.38062	0.10589	0.070645	0.16664	0.10762	0.062889
					0.10905	0.14177	0.2072	0.21374	0.25801	0.23436	0.24296	0.21501	0.28898	0.31642	0.25606	0.1829					0.41946	0.43457	0.4119	0.37789		0.070645	0.16664	0.10762	0.062889	0.072162	0.075173	0.090438	0.067153
					0.070884	0.075846	0.11554	0.11129	0.59542	0.55255	0.4811	0.47633	0.25581	0.2337	0.21002	0.15791					0.13816	0.13539	0.14506	0.13125		0.1809	0.1733	0.12206	0.18832	0.94325	0.62941	0.37969	0.20997
					0.33946	0.39377	0.59066	0.56351	0.22942	0.24532	0.22715	0.22715	0.22048	0.23835	0.19515	0.14897					0.05813	0.062645	0.05813	0.056437		0.090618	0.078241	0.11569	0.089757	0.70491	0.40756	0.53957	0.31682
					0.14715	0.17364	0.2634	0.27959	0.72918	0.66941	0.59171	0.59769	0.063422	0.065959	0.055811	0.042281					0.31851	0.33151	0.31201	0.32501		0.060101	0.078426	0.058019	0.087773	0.21102	0.064861	0.17306	0.12838
					0.09768	0.13187	0.1641	0.15824	0.22131	0.20892	0.20007	0.17705	0.076268	0.07001	0.05945	0.039112					0.44685	0.39854	0.45088	0.40257		0.10979	0.14094	0.065628	0.071757	0.088469	0.13175	0.089887	0.041404
					0.26868	0.35197	0.42989	0.4675	0.61336	0.57674	0.51266	0.45773	0.06336	0.06111	0.051738	0.037491					0.60258	0.53562	0.49099	0.44635		0.092811	0.06364	0.036695	0.089797	0.078401	0.11581	0.092304	0.10463
					0.12032	0.148	0.20575	0.21658	0.66275	0.58911	0.56456	0.49093	0.12213	0.11693	0.099393	0.064963					0.60871	0.54365	0.4786	0.46466		0.73149	0.63105	0.46548	0.14414	0.19374	0.28168	0.20905	0.056196
					0.15313	0.19754	0.24348	0.25727	0.15798	0.17554	0.15958	0.15958	0.38746	0.35459	0.29353	0.23483					0.39753	0.37453	0.37124	0.32853		0.049544	0.076785	0.050937	0.042998	0.11701	0.087102	0.040723	0.073228
					0.096037	0.12197	0.1527	0.16614	0.38708	0.37361	0.33659	0.33659	0.49693	0.46051	0.36945	0.26017					0.3818	0.39497	0.35218	0.32914		0.38806	0.14316	0.091116	0.037962	0.061458	0.059664	0.053468	0.062184
					0.17956	0.21907	0.30885	0.31783	0.31055	0.31845	0.27897	0.26318	0.18809	0.206	0.18553	0.12795					0.59712	0.60223	0.53588	0.51036		0.42496	0.30395	0.21627	0.12268	0.06615	0.060745	0.074659	0.062673
					0.24945	0.32678	0.47895	0.45151	0.26395	0.25356	0.22446	0.20784	0.61211	0.58958	0.47316	0.37553					0.3015	0.34023	0.3015	0.27661		0.1353	0.11095	0.092491	0.049773	0.15085	0.26199	0.1801	0.11657
					0.21897	0.25181	0.37005	0.40728	0.19398	0.17259	0.16403	0.14264	0.11678	0.12747	0.11185	0.082239					0.10686	0.11238	0.10317	0.092117		0.081197	0.10718	0.083449	0.052062	0.18544	0.21305	0.28577	0.15144
					0.11273	0.14655	0.19502	0.21644	0.46181	0.51418	0.48561	0.47609	0.29598	0.28684	0.2302	0.1827					0.42027	0.44128	0.39225	0.35022		0.90864	0.93701	0.71645	0.78164	0.37754	0.44812	0.60317	0.34092
					0.32457	0.40246	0.5615	0.49983	0.066938	0.066361	0.058282	0.057705	0.16425	0.1731	0.1495	0.098353					0.28083	0.26226	0.24834	0.23209		0.085569	0.084893	0.078287	0.070115	0.08031	0.16481	0.13046	0.059861
					0.135	0.1809	0.26595	0.28485	0.70554	0.65084	0.59068	0.54693	0.065787	0.062943	0.054764	0.035561					0.65865	0.64218	0.57083	0.54887		0.16165	0.13676	0.16121	0.053546	0.083077	0.060215	0.072776	0.099733
					0.2317	0.30352	0.40547	0.46108	0.14251	0.15705	0.14396	0.14541	0.11763	0.13291	0.11152	0.076386					0.61418	0.63034	0.57108	0.53876		0.072292	0.071137	0.071917	0.067037	0.076595	0.10623	0.092629	0.057099
					0.16969	0.22739	0.30884	0.31902	0.19465	0.21392	0.20043	0.19272	0.088747	0.093157	0.078274	0.055123					0.12892	0.12127	0.11362	0.10925		0.1268	0.18545	0.17478	0.11098	0.13048	0.072466	0.13933	0.15348
					0.076435	0.087136	0.11083	0.10013	0.45164	0.43986	0.41236	0.39273	0.22173	0.21543	0.18394	0.12598					0.4282	0.38505	0.37841	0.33194		0.08982	0.098693	0.069007	0.059696	0.10529	0.09227	0.086976	0.0642
					0.26212	0.33027	0.43512	0.49803	0.43012	0.48931	0.4459	0.3946	0.31994	0.34153	0.29049	0.19628					0.33829	0.36591	0.3452	0.3452		0.0778	0.08448	0.047878	0.02933	0.14765	0.14187	0.11643	0.13093
					0.15745	0.19051	0.2346	0.24877	0.52099	0.50751	0.46709	0.44913	0.23321	0.24164	0.2009	0.14049					0.2293	0.22471	0.22242	0.21554		0.09526	0.12862	0.13778	0.074876	0.13465	0.10474	0.075287	0.036836
					0.22304	0.29887	0.38809	0.41708	0.77446	0.81169	0.71488	0.74467	0.46144	0.44694	0.37205	0.24159					0.45567	0.39644	0.40555	0.40555		0.084406	0.11209	0.055893	0.092814	0.61457	0.38152	0.24942	0.29768
					0.069209	0.087204	0.1135	0.11835	0.50285	0.49782	0.43245	0.37714	0.28301	0.26854	0.22673	0.1608					0.56692	0.51241	0.52331	0.54512		0.094117	0.13102	0.070982	0.10771	0.071013	0.070958	0.045204	0.068019
					0.35473	0.47888	0.66688	0.63141	0.49402	0.44582	0.40064	0.30123	0.32035	0.28714	0.25394	0.19533					0.18089	0.19701	0.1791	0.1791		0.089339	0.074987	0.077316	0.057981	0.036457	0.060898	0.028364	0.014147
					0.13865	0.17193	0.2579	0.2468	0.083877	0.090814	0.079462	0.063065	0.21093	0.20002	0.17214	0.12123					0.30437	0.29921	0.26825	0.25794		0.15053	0.16663	0.13833	0.089678	0.41925	0.34894	0.25705	0.1378
					0.21269	0.27224	0.36369	0.32754	0.50102	0.44933	0.40559	0.39764	0.17503	0.18352	0.15063	0.10608					0.28456	0.30507	0.28199	0.25636		0.091322	0.08662	0.08361	0.10697	0.48839	0.27127	0.19268	0.10151
					0.20108	0.23526	0.31972	0.33178	1.0427	0.91956	0.8703	0.82104	0.40676	0.41971	0.36012	0.25908					0.39771	0.38769	0.34424	0.33421		0.16386	0.052054	0.089159	0.10989	0.087102	0.040522	0.046037	0.083763
					0.13556	0.18301	0.23181	0.21555	0.7547	0.76126	0.66938	0.65626	0.32369	0.30395	0.26645	0.19737					0.49725	0.56762	0.49725	0.46911		0.082003	0.076947	0.075571	0.060809	0.052758	0.077314	0.033031	0.04382
					0.16344	0.2141	0.30073	0.29255	0.30228	0.27007	0.25768	0.24777	0.14974	0.14196	0.12641	0.097235					0.44272	0.464	0.44697	0.42569		0.12001	0.10528	0.12938	0.11863	0.077347	0.057951	0.067241	0.067636
					0.28636	0.32931	0.40663	0.38086	0.24063	0.21656	0.19065	0.1851	0.059497	0.062575	0.053001	0.034194					0.49619	0.49619	0.44106	0.45944		0.25863	0.18471	0.19029	0.14162	0.052335	0.057534	0.10883	0.18422
					0.18101	0.24255	0.29504	0.25341	0.49728	0.44494	0.4225	0.3739	0.15385	0.1395	0.12117	0.079714					0.59497	0.52787	0.47866	0.44735		0.72441	0.48618	0.28273	0.091986	0.055481	0.039423	0.060462	0.038588
					0.11011	0.12992	0.17837	0.16736	0.78022	0.69019	0.63018	0.60017	0.06123	0.067894	0.05998	0.041653					0.50287	0.52981	0.47144	0.44899		0.094336	0.13306	0.069807	0.11858	0.11853	0.17454	0.22664	0.18053
					0.25894	0.28225	0.43502	0.47386	0.43983	0.39621	0.35259	0.36349	0.24573	0.22863	0.2053	0.15553					0.74392	0.68669	0.64091	0.57224		0.10165	0.24356	0.24534	0.086607	0.045165	0.052689	0.049475	0.086119
					0.14443	0.19065	0.27731	0.31052	0.067064	0.072924	0.063809	0.065111	0.23078	0.21658	0.17871	0.11835					0.16759	0.16302	0.14626	0.15235		0.096306	0.14823	0.013707	0.043436	0.16497	0.49103	0.40388	0.33621
					0.22905	0.25195	0.33899	0.36419	0.39978	0.43083	0.38813	0.38813	0.65797	0.6373	0.52018	0.34449					0.099129	0.096006	0.084298	0.078054		0.07034	0.066344	0.020891	0.045495	0.10462	0.11948	0.18258	0.15521
					0.1181	0.14762	0.20667	0.20076	0.49005	0.51431	0.48519	0.48519	0.19971	0.21138	0.17248	0.12968					0.36215	0.37231	0.34184	0.33846		0.06336	0.059104	0.024247	0.016832	0.067562	0.16378	0.057248	0.10927
					0.13544	0.15847	0.24651	0.26005	0.6126	0.53603	0.51962	0.54696	0.22451	0.20297	0.17009	0.11339					0.55174	0.51805	0.48014	0.42118		0.079216	0.096032	0.0098071	0.0065517	0.20536	0.30632	0.19101	0.28031
					0.17964	0.23892	0.34671	0.32875	0.41979	0.39004	0.34707	0.33054	0.2517	0.23905	0.21795	0.14062					0.22409	0.21208	0.19407	0.20008		0.3473	0.23852	0.11624	0.053075	0.24879	0.28284	0.49262	0.23628
					0.28578	0.36009	0.54299	0.57443	0.26358	0.27909	0.25842	0.25842	0.34224	0.32613	0.28184	0.20132					0.33691	0.30392	0.27094	0.2356		1.5531	1.0914	0.55213	0.24547	0.0782	0.079386	0.068262	0.095642
					0.17805	0.19586	0.26352	0.24571	0.42157	0.38785	0.34991	0.34569	0.33117	0.30629	0.25077	0.19143					0.1194	0.10755	0.094843	0.084681		1.1564	0.91194	0.93893	0.55057	0.11255	0.081678	0.18874	0.084235
					0.13036	0.17208	0.23466	0.22814	0.38264	0.41979	0.37521	0.3715	0.20472	0.23234	0.20797	0.16248					0.29967	0.31028	0.29172	0.2652		0.050533	0.060675	0.019298	0.025689	0.18166	0.36877	0.67072	0.63562
					0.17203	0.22535	0.30621	0.34749	0.1982	0.16847	0.14865	0.14865	0.073896	0.067664	0.060986	0.044515					0.20327	0.21953	0.20936	0.20327		1.2507	0.96357	0.26775	0.067903	0.063143	0.21492	0.12528	0.055898
					0.22209	0.27761	0.39531	0.41086	0.76866	0.74844	0.66752	0.67427	0.083981	0.077521	0.063309	0.043067					0.57941	0.54465	0.55044	0.47512		0.064034	0.05015	0.037491	0.040602	0.058973	0.16526	0.093147	0.10064
					0.12887	0.16367	0.23455	0.24486	0.68121	0.60627	0.51772	0.52453	0.41746	0.43849	0.37842	0.30033					0.60783	0.66023	0.59735	0.52399		0.11853	0.17454	0.22664	0.18053	0.34067	0.52918	0.090787	0.14069
					0.20583	0.26757	0.34373	0.33138	0.65032	0.57806	0.55027	0.55583	0.30355	0.32632	0.26751	0.18972					0.47698	0.42152	0.38454	0.36975		0.045165	0.052689	0.049475	0.086119	0.078768	0.11373	0.071083	0.056788
					0.30828	0.3761	0.53641	0.55491	0.31069	0.26719	0.26098	0.27962	0.3371	0.3635	0.30867	0.20307					0.062797	0.0656	0.057751	0.056069		0.1754	0.23449	0.15068	0.16333	0.087132	0.08497	0.13282	0.11267
					0.10566	0.12996	0.16061	0.16906	0.45194	0.40855	0.38686	0.36155	0.50632	0.53177	0.43843	0.28286					0.097345	0.096506	0.091471	0.083918		0.58125	0.22483	0.3737	0.48405	0.536	0.40472	0.84032	0.71784
					0.092624	0.12319	0.17506	0.16858	0.54682	0.49291	0.43515	0.38508	0.33116	0.35173	0.28796	0.20569					0.24156	0.22417	0.21064	0.19325		0.061242	0.062175	0.058459	0.10493	0.22453	0.33921	0.14968	0.24832
					0.24302	0.29649	0.41314	0.43987	0.17271	0.16563	0.14723	0.14156	0.093214	0.098898	0.080141	0.056838					0.5634	0.50583	0.45648	0.41124		0.075535	0.04471	0.062764	0.060316	0.039073	0.13561	0.12164	0.060835
					0.09027	0.10381	0.13811	0.15526	0.31284	0.28226	0.25403	0.23522	0.32176	0.35009	0.28129	0.20236					0.32862	0.30569	0.2904	0.25474		0.081079	0.088678	0.091271	0.08609	0.061133	0.16252	0.13974	0.26542
					0.26458	0.30162	0.3757	0.35983	0.17479	0.19021	0.16622	0.17136	0.21652	0.24226	0.21652	0.15141					0.22944	0.20874	0.19839	0.17251		0.077993	0.13779	0.092782	0.10317	0.079164	0.068559	0.087302	0.058257
					0.077235	0.098089	0.13748	0.11894	0.15782	0.14303	0.1344	0.1233	0.30325	0.31455	0.25993	0.18836					0.24882	0.23133	0.21383	0.19439		0.057289	0.03705	0.066335	0.05038	0.23115	0.35978	0.63479	0.53086
					0.11221	0.14476	0.17618	0.17057	0.42037	0.37032	0.3403	0.33363	0.14308	0.12977	0.11729	0.083187					0.57719	0.53101	0.55987	0.5541		0.097176	0.083852	0.10719	0.067336	0.10677	0.19693	0.073251	0.14675
					0.19509	0.24776	0.3336	0.3492	0.14688	0.13136	0.11345	0.11942	0.22863	0.25739	0.21046	0.15141					0.21489	0.22996	0.20735	0.1885		0.13625	0.082012	0.094688	0.12258	0.12497	0.067908	0.17888	0.11343
					0.12248	0.15311	0.2217	0.20822	0.53943	0.5097	0.45448	0.42475	0.11599	0.10874	0.08765	0.065902					0.27757	0.2708	0.25726	0.22567		0.27606	0.12056	0.18851	0.25523	0.075809	0.18269	0.23976	0.27034
					0.20316	0.26207	0.38194	0.34537	0.33748	0.32149	0.26643	0.17762	0.13898	0.12879	0.11278	0.072762					0.47948	0.53534	0.4981	0.46552		0.057373	0.069208	0.070607	0.088135	0.059962	0.089112	0.088002	0.088192
					0.2804	0.33648	0.4234	0.47107	0.55658	0.58694	0.50935	0.33732	0.079296	0.082385	0.065393	0.051491					0.2515	0.27162	0.25904	0.2515		0.039753	0.025065	0.067981	0.031619	0.086179	0.081724	0.10888	0.28358
					0.1703	0.19755	0.27759	0.26567	0.68647	0.66588	0.5835	0.68647	0.36301	0.33001	0.26767	0.18334					0.26621	0.27998	0.25014	0.22949		0.073082	0.19557	0.17065	0.049568	0.15042	0.2072	0.16917	0.10909
					0.2509	0.32366	0.44409	0.47922	0.31383	0.31069	0.27617	0.32324	0.29512	0.28458	0.23188	0.17566					0.22145	0.25199	0.21992	0.15272		0.06709	0.093723	0.097169	0.071937	0.11461	0.1086	0.13034	0.12404
					0.10942	0.14115	0.17398	0.16194	0.059654	0.060871	0.057828	0.060871	0.15965	0.17573	0.15391	0.11486					0.31805	0.28211	0.24797	0.17969		0.043102	0.062725	0.043519	0.05034	0.033487	0.15201	0.15282	0.35066
					0.093131	0.12573	0.17881	0.16112	0.3691	0.39237	0.36245	0.33252	0.21959	0.22737	0.20401	0.15573					0.18438	0.20743	0.1671	0.11524		0.083511	0.10119	0.14238	0.12831	0.055127	0.041935	0.078544	0.050616
					0.23706	0.29396	0.37456	0.36034	0.41798	0.40143	0.37246	0.41384	0.23593	0.24872	0.21034	0.14212					0.22542	0.20163	0.17032	0.12523		0.08275	0.040732	0.082472	0.047521	0.10092	0.073098	0.1009	0.085962
					0.16609	0.19266	0.28899	0.27902	0.30894	0.3186	0.28963	0.32181	0.1854	0.19966	0.17503	0.12965					0.12629	0.11234	0.093247	0.073423		0.049229	0.066789	0.055816	0.041013	0.057622	0.074622	0.13738	0.11061
					0.34891	0.44661	0.56175	0.62106	0.42428	0.47928	0.45178	0.39285	0.14019	0.1534	0.1341	0.10159					0.46306	0.43512	0.38721	0.39919		0.1151	0.10564	0.13918	0.1083	0.113	0.14392	0.082439	0.096512
					0.17609	0.22188	0.32049	0.33633	0.07846	0.07846	0.068052	0.080061	0.25659	0.27739	0.25138	0.17337					0.58297	0.51552	0.48661	0.48179		0.087102	0.040522	0.046037	0.083763	0.046349	0.10773	0.093868	0.082908
					0.14042	0.16289	0.20642	0.23731	0.63127	0.59701	0.52361	0.48935	0.35305	0.32131	0.25586	0.19834					0.19522	0.17556	0.1559	0.14045		0.052758	0.077314	0.033031	0.04382	0.047815	0.062948	0.059253	0.041865
					0.08624	0.11211	0.14919	0.16989	0.15464	0.17759	0.15947	0.12081	0.51592	0.49516	0.44476	0.2965					0.30426	0.29659	0.26335	0.25568		0.11258	0.12858	0.16177	0.1255	0.082633	0.06466	0.080843	0.14983
					0.061055	0.076929	0.11478	0.1099	0.20593	0.2182	0.18547	0.13637	0.32649	0.3372	0.27475	0.17841					0.60162	0.53992	0.4885	0.51421		0.048227	0.053673	0.062676	0.056202	0.073828	0.10143	0.06047	0.068803
					0.20428	0.26147	0.34114	0.32276	0.27123	0.28223	0.24741	0.18326	0.18227	0.17712	0.1452	0.10298					0.21357	0.18926	0.17537	0.17363		0.05824	0.069464	0.039214	0.05996	0.17105	0.45322	0.33115	0.41611
					0.17422	0.21255	0.27179	0.28747	0.3743	0.40069	0.32871	0.23993	0.56459	0.5949	0.52291	0.37892					0.331	0.32197	0.30091	0.30091		0.11051	0.12036	0.19146	0.33412	0.11789	0.1396	0.099871	0.090929
					0.13022	0.17579	0.24481	0.26955	0.17238	0.18461	0.16383	0.12226	0.45534	0.40791	0.35574	0.23716					0.38394	0.34988	0.31892	0.30963		0.060823	0.053	0.071163	0.049223	0.060543	0.074428	0.048236	0.056814
					0.10432	0.13457	0.19821	0.17526	0.60984	0.65731	0.54411	0.36517	0.21265	0.19162	0.16942	0.11684					0.77734	0.75614	0.69961	0.70668		0.12814	0.22303	0.15441	0.094801	0.057546	0.09085	0.19089	0.029224
					0.18134	0.23937	0.3373	0.30103	0.24083	0.26779	0.23903	0.17972	0.12745	0.1231	0.11007	0.072413					0.26815	0.24653	0.22274	0.21625		0.040246	0.096535	0.03508	0.051074	0.10563	0.066108	0.10388	0.08499
					0.067447	0.082285	0.10117	0.097124	0.18132	0.16162	0.13501	0.098546	0.49384	0.53438	0.46436	0.36854					0.15877	0.14433	0.12596	0.13121		0.053376	0.048519	0.069581	0.036453	0.063937	0.066342	0.092398	0.046087
					0.21249	0.26561	0.34423	0.32936	0.094234	0.099636	0.090633	0.060022	0.32572	0.33554	0.28844	0.19622					0.73053	0.70347	0.66289	0.67642		0.05153	0.043472	0.077996	0.043855	0.17838	0.19804	0.27943	0.22073
					0.062465	0.078706	0.10494	0.092448	0.64987	0.67005	0.57722	0.40365	0.27514	0.29456	0.23954	0.16185					0.67616	0.6074	0.54437	0.57302		0.085809	0.055106	0.078717	0.053388	0.027559	0.051718	0.072266	0.042541
					0.25791	0.31208	0.38687	0.35076	0.26332	0.24886	0.22426	0.14468	0.13591	0.13022	0.11475	0.081386					0.40789	0.36947	0.32809	0.29557		0.12157	0.25191	0.20383	0.29391	0.057846	0.10076	0.075432	0.023298
					0.20725	0.26321	0.33989	0.32331	0.32785	0.30689	0.27448	0.19061	0.2269	0.25086	0.21731	0.15979					0.55923	0.49398	0.42874	0.46602		0.11771	0.10126	0.15287	0.15594	0.053	0.052432	0.063628	0.029901
					0.068482	0.091766	0.11574	0.11916	0.45375	0.43275	0.36972	0.42014	0.14689	0.15495	0.1254	0.089568					0.53146	0.55152	0.50138	0.50138		0.081169	0.12723	0.049616	0.053044	0.14207	0.11503	0.1697	0.1598
					0.15982	0.20457	0.24932	0.23973	0.28828	0.26254	0.24453	0.2574	0.13609	0.1442	0.12167	0.090125					0.45758	0.4418	0.39052	0.39446		0.77377	0.49442	0.85038	0.50936	0.022931	0.040191	0.077299	0.093236
					0.31539	0.37531	0.46362	0.4447	0.20094	0.2168	0.19565	0.17626	0.34744	0.37383	0.33865	0.2199					0.67232	0.65998	0.6168	0.6168		0.30808	0.14028	0.13667	0.34587	0.26848	0.54773	0.040289	0.29805
					0.20093	0.27126	0.36168	0.31747	0.060444	0.058867	0.056239	0.05256	0.22831	0.23692	0.20964	0.14359					0.45582	0.4153	0.36803	0.33764		0.045757	0.025375	0.062581	0.072723	0.019205	0.15092	0.072932	0.010124
					0.18307	0.22884	0.27827	0.238	0.62223	0.64351	0.60096	0.53182	0.23359	0.21735	0.17988	0.12492					0.51417	0.47901	0.44825	0.43946		0.48449	0.66451	0.34563	0.31515	0.018745	0.081781	0.036199	0.06744
					0.3139	0.38924	0.50538	0.45516	0.37269	0.33002	0.30157	0.2845	0.19074	0.17476	0.1408	0.099862					0.29541	0.30347	0.26318	0.26855		0.085115	0.07068	0.097233	0.075626	0.12417	0.12626	0.49366	0.075928
					0.18594	0.25102	0.32912	0.30123	0.36883	0.38932	0.35859	0.34151	0.64289	0.58637	0.50866	0.35323					0.58503	0.63137	0.56765	0.57923		0.20552	0.33963	0.65969	0.5988	0.038082	0.031417	0.071357	0.011185
					0.16332	0.20252	0.26458	0.22375	0.75786	0.67624	0.63544	0.58297	0.29129	0.31637	0.26621	0.19291					0.1872	0.17822	0.15725	0.14976		0.095739	0.072109	0.081252	0.09539	0.018675	0.11482	0.021839	0.22811
					0.13237	0.17075	0.21576	0.20517	0.21831	0.2339	0.21246	0.19492	0.14111	0.13575	0.1161	0.089307					0.5952	0.52963	0.45397	0.50441		0.12455	0.057045	0.089551	0.16309	0.087692	0.20611	0.062106	0.021972
					0.18014	0.24318	0.31884	0.30443	0.30773	0.29064	0.30203	0.28494	0.3227	0.3425	0.27321	0.19798					0.51779	0.45412	0.42017	0.42442		0.079989	0.081524	0.074961	0.08337	0.049499	0.078422	0.041411	0.053747
					0.083552	0.10945	0.13201	0.12199	0.13225	0.13225	0.12055	0.11704	0.16811	0.17952	0.14735	0.10377					0.2886	0.25548	0.23183	0.23656		0.088015	0.048764	0.066354	0.091052	0.030643	0.04986	0.085859	0.034008
					0.23568	0.30168	0.40538	0.38181	0.49781	0.45536	0.43606	0.3859	0.17303	0.18283	0.16215	0.10883					0.34763	0.37891	0.3511	0.34763		0.017647	0.045197	0.066495	0.028366	0.07293	0.10268	0.12657	0.098836
					0.13825	0.18526	0.24748	0.21844	0.30251	0.29403	0.27707	0.28272	0.16659	0.1556	0.13023	0.084565					0.47114	0.42647	0.38991	0.40616		0.013111	0.083665	0.086024	0.11998	0.065461	0.052128	0.06969	0.073042
					0.1535	0.19955	0.28398	0.24867	0.15198	0.13827	0.13578	0.12457	0.31236	0.27883	0.24177	0.17647					0.077371	0.072968	0.064162	0.062904		0.332	0.44411	0.055977	0.19238	0.042103	0.062334	0.048493	0.063339
					0.074098	0.096327	0.11782	0.11041	0.79616	0.74933	0.71587	0.66904	0.29603	0.26674	0.22819	0.15418					0.062889	0.065748	0.057744	0.057172		0.015251	0.030755	0.061078	0.10905	0.051912	0.063088	0.047388	0.069976
					0.25903	0.34192	0.4533	0.40927	0.16249	0.17944	0.16108	0.14129	0.1035	0.096023	0.078564	0.062352					0.4596	0.42193	0.39556	0.37672		0.055382	0.052848	0.019582	0.063988	0.19646	0.23011	0.11997	0.31206
					0.15304	0.19283	0.23568	0.2265	0.51772	0.45406	0.48377	0.42436	0.33529	0.37902	0.34258	0.24296					0.36435	0.36435	0.36435	0.35374		0.036204	0.15392	0.38899	0.127	0.063871	0.10768	0.073467	0.052491
					0.21031	0.28392	0.38907	0.37856	0.17509	0.17082	0.15516	0.14235	0.45927	0.48683	0.39497	0.30618					0.18976	0.19766	0.17394	0.19766		0.026478	0.0727	0.024323	0.0095627	0.059172	0.069101	0.054608	0.065734
					0.13718	0.18245	0.22086	0.23732	0.38847	0.3822	0.35401	0.31328	0.27769	0.263	0.2248	0.14693					0.20057	0.19096	0.17294	0.1201		0.023596	0.069178	0.051107	0.052571	0.087331	0.087009	0.10157	0.14757
					0.26279	0.32587	0.42047	0.3758	0.59099	0.66621	0.59099	0.53727	0.056974	0.060966	0.052256	0.036289					0.62152	0.62658	0.57605	0.5053		0.04859	0.10378	0.015489	0.014981	0.051904	0.052214	0.069294	0.067694
					0.19431	0.24483	0.30701	0.29146	0.17717	0.19017	0.18042	0.16254	0.2264	0.20153	0.17274	0.13087					0.098812	0.090501	0.098812	0.092347		0.049711	0.099995	0.078202	0.03043	0.05286	0.045637	0.035223	0.10131
					0.14087	0.18594	0.2437	0.21834	0.469	0.46091	0.46091	0.40431	0.071261	0.076673	0.063143	0.045102					0.26599	0.27866	0.24826	0.25333		0.36833	0.51518	0.27936	0.16236	0.060696	0.037947	0.046466	0.092041
					0.18767	0.24772	0.31903	0.29839	0.43992	0.40386	0.3678	0.36059	0.51855	0.54152	0.43978	0.32819					0.42557	0.42209	0.39069	0.34883		0.049964	0.10574	0.010332	0.0028199	0.24956	0.2556	0.19427	0.30349
					0.07946	0.096146	0.12316	0.10489	0.063386	0.068717	0.064571	0.059239	0.27277	0.2969	0.24494	0.18556					0.34085	0.31048	0.28686	0.33748		0.052558	0.083417	0.043237	0.35775	0.089132	0.22233	0.23342	0.12512
					0.1794	0.22784	0.31037	0.26552	0.06165	0.067694	0.064672	0.060441	0.3475	0.32718	0.29263	0.20322					0.44385	0.45125	0.42166	0.36988		0.15875	0.07399	0.12127	0.033849	0.36949	0.11094	0.47442	0.10255
					0.095362	0.12683	0.16593	0.1707	0.16057	0.16949	0.1576	0.14868	0.073659	0.067183	0.05666	0.040472					0.55919	0.55003	0.48586	0.45836		0.069773	0.041056	0.077525	0.035839	0.14839	0.12431	0.18878	0.24491
					0.10581	0.14178	0.18305	0.15871	0.27731	0.28562	0.24958	0.27731	0.14395	0.15509	0.14023	0.09287					0.067369	0.063627	0.067993	0.062379		0.063871	0.10768	0.073467	0.052491	0.055366	0.12307	0.05067	0.083541
					0.19151	0.25471	0.32748	0.2796	0.36739	0.34975	0.32036	0.29391	0.07033	0.064565	0.054957	0.038432					0.097552	0.096771	0.085065	0.078041		0.039908	0.070792	0.063571	0.034065	0.11305	0.29425	0.067113	0.20347
					0.27406	0.34806	0.41931	0.35354	0.74943	0.80443	0.73568	0.68755	0.27271	0.24632	0.22139	0.14662					0.095407	0.093868	0.086944	0.076941		0.085374	0.10557	0.13458	0.11972	0.068864	0.082209	0.0624	0.075027
					0.24902	0.32123	0.39096	0.35609	0.16169	0.15399	0.14013	0.15399	0.54147	0.58118	0.51981	0.36098					0.27561	0.26269	0.24762	0.21532		0.042737	0.070004	0.039655	0.050429	0.15396	0.21777	0.14491	0.17405
					0.39783	0.50922	0.62061	0.59674	0.46603	0.43638	0.45332	0.42367	0.099348	0.10231	0.087521	0.059136					0.20823	0.18293	0.20239	0.19461		0.03949	0.10033	0.054609	0.061685	0.13886	0.24543	0.18596	0.1776
					0.11329	0.14162	0.179	0.16994	0.34566	0.37528	0.34895	0.3292	0.32836	0.35314	0.29118	0.20651					0.19456	0.19456	0.17702	0.15948		0.21522	0.17371	0.34391	0.18588	0.064313	0.090517	0.06468	0.063249
					0.13269	0.17382	0.21628	0.22557	0.07666	0.075894	0.071294	0.066694	0.12445	0.1337	0.10763	0.084089					0.27127	0.27576	0.2511	0.22419		0.067669	0.043441	0.060621	0.12518	0.048153	0.069695	0.041777	0.042243
					0.13153	0.17493	0.24727	0.2236	0.29737	0.31818	0.28547	0.2706	0.12758	0.1205	0.10317	0.078755					0.065973	0.064825	0.065973	0.057367		0.04977	0.077737	0.067232	0.049472	0.048125	0.075387	0.054965	0.065215
					0.20381	0.25476	0.31794	0.33221	0.19976	0.22612	0.19421	0.13872	0.19179	0.17407	0.13863	0.10424					0.1374	0.1374	0.12873	0.12378		0.088005	0.075841	0.07738	0.095176	0.05957	0.046687	0.071195	0.10124
					0.24294	0.32797	0.44458	0.41542	0.24834	0.26629	0.21393	0.1496	0.16081	0.16566	0.14725	0.096874					0.21537	0.22373	0.2091	0.2091		0.11307	0.13721	0.063246	0.17629	0.046596	0.13749	0.080622	0.07226
					0.1218	0.15956	0.22655	0.1961	0.25984	0.29511	0.232	0.1856	0.20959	0.21148	0.19071	0.18882					0.63405	0.68946	0.59712	0.61559		0.042103	0.062334	0.048493	0.063339	0.04506	0.15252	0.10036	0.040318
					0.13508	0.17965	0.25124	0.22288	0.1085	0.12056	0.098455	0.066976	0.51728	0.489	0.42838	0.40413					0.63397	0.55156	0.63397	0.58959		0.051912	0.063088	0.047388	0.069976	0.067689	0.050561	0.067237	0.10236
					0.16618	0.22269	0.2742	0.24761	0.24314	0.25925	0.21238	0.14647	0.33823	0.31261	0.2793	0.25624					0.14452	0.13929	0.11318	0.087059		0.091924	0.13874	0.1043	0.076389	0.033482	0.17828	0.13129	0.072754
					0.14848	0.19153	0.25389	0.22865	0.46202	0.513	0.4429	0.31863	0.065843	0.063611	0.056357	0.055799					0.063916	0.068547	0.058358	0.046316		0.049312	0.044078	0.075422	0.041548	0.045181	0.060536	0.063399	0.046767
					0.37836	0.48431	0.6016	0.51836	0.62846	0.7065	0.57095	0.41076	0.069258	0.069258	0.065103	0.062333					0.30197	0.33828	0.29432	0.19112		0.61398	1.0692	0.50718	0.50647	0.075486	0.09744	0.076491	0.13511
					0.23855	0.31011	0.41746	0.35782	0.29802	0.27562	0.23428	0.17226	0.11481	0.10391	0.091344	0.083802					0.37465	0.35083	0.28803	0.21656		0.06446	0.19038	0.090992	0.058454	0.060481	0.088663	0.044767	0.10101
					0.16367	0.19477	0.23568	0.22423	0.38083	0.34735	0.28667	0.20925	1.0003	0.92994	0.85179	0.78146					0.25024	0.27073	0.22536	0.14634		0.058978	0.10565	0.079156	0.060977	0.043258	0.07559	0.039404	0.034995
					0.3632	0.38862	0.41404	0.46852	0.28043	0.2654	0.23035	0.16692	0.22752	0.22227	0.19951	0.17501					0.22724	0.2357	0.2103	0.14114		0.033	0.18236	0.11663	0.13789	0.017686	0.074605	0.015862	0.069182
					0.58198	0.66346	0.69838	0.71584	0.073325	0.08158	0.068469	0.048559	0.42982	0.43347	0.38611	0.36426					0.32543	0.36947	0.31809	0.24468		0.042519	0.0288	0.081158	0.023627	0.027078	0.029043	0.080448	0.17354
					0.26977	0.27787	0.28866	0.28326	0.10949	0.10014	0.081431	0.055021	0.16859	0.1659	0.14566	0.13487					0.11756	0.12466	0.10809	0.078901		0.082792	0.06222	0.10515	0.065128	0.022746	0.068314	0.035793	0.040905
					0.4174	0.43827	0.46749	0.42575	0.35685	0.36858	0.30285	0.23477	0.10184	0.10005	0.09201	0.08933					0.23906	0.25408	0.21174	0.1366		0.060374	0.088061	0.047936	0.065979	0.07418	0.11624	0.08932	0.087888
					0.10187	0.10288	0.10798	0.10798	0.06327	0.071796	0.061924	0.044872	0.45114	0.47836	0.42391	0.38891					0.1717	0.15497	0.13384	0.08805		0.13924	0.13019	0.23072	0.14477	0.031483	0.0629	0.033067	0.021056
					0.38565	0.38565	0.43578	0.41264	0.37844	0.35839	0.3208	0.25062	0.25069	0.25069	0.21309	0.21309					0.25246	0.24521	0.20458	0.14509		0.041355	0.1232	0.080271	0.048326	0.06693	0.076919	0.06718	0.058101
					0.38223	0.36312	0.42045	0.40516	0.3903	0.35332	0.29991	0.20542	0.061781	0.061253	0.057029	0.052804					0.39175	0.40663	0.35704	0.24794		0.078008	0.082354	0.080008	0.074397	1.512	1.9856	2.3561	2.5203
					0.15763	0.17497	0.19073	0.20649	0.085353	0.094498	0.076716	0.050805	0.51667	0.50633	0.43917	0.42883					0.17352	0.19123	0.16408	0.11804		0.064507	0.045923	0.088658	0.067259	0.13421	0.17884	0.62395	0.20959
					0.14443	0.14914	0.14129	0.15699	0.062273	0.069458	0.061794	0.047902	0.62274	0.56525	0.53172	0.47903					0.52138	0.50577	0.41211	0.3122		0.11694	0.077669	0.14142	0.066435	0.102	0.11856	0.11092	0.081611
					0.052821	0.059687	0.064441	0.068667	0.18198	0.17166	0.13976	0.093802	0.51901	0.47012	0.42875	0.37609					0.07115	0.077863	0.064885	0.044749		0.062587	0.060346	0.066212	0.056534	0.087232	0.074986	0.027987	0.12856
					0.49174	0.50649	0.55566	0.57533	0.54871	0.48967	0.43411	0.34728	0.18751	0.18913	0.1665	0.16165					0.40139	0.45613	0.39531	0.30409		0.051563	0.052599	0.039927	0.068369	0.01994	0.080816	0.061309	0.026589
					0.41397	0.45122	0.46364	0.50918	0.18088	0.19428	0.15632	0.11166	0.17894	0.16256	0.14491	0.12601					0.56409	0.54339	0.51234	0.51752		0.47559	0.53275	1.1062	1.0954	0.014377	0.090466	0.01137	0.007224
					0.18338	0.20906	0.22556	0.2439	0.16124	0.17516	0.14964	0.116	0.13349	0.12798	0.11474	0.11032					0.33247	0.34244	0.32914	0.32249		0.056236	0.048007	0.055753	0.10784	0.018632	0.15276	0.039047	0.0086677
					0.063086	0.071287	0.070657	0.076334	0.21474	0.23735	0.19214	0.14128	0.28614	0.28861	0.25408	0.24668					0.20309	0.19922	0.18762	0.19342		0.33362	0.29741	0.41101	1.0517	0.030432	0.077061	0.014346	0.0056884
					0.41131	0.41543	0.44833	0.48946	0.36731	0.40702	0.35739	0.24818	0.57649	0.57649	0.53176	0.49698					0.25336	0.26266	0.24639	0.23244		0.056213	0.042898	0.081004	0.052394	0.019899	0.036013	0.063751	0.092279
					0.18918	0.20431	0.19485	0.19864	0.11435	0.11869	0.095533	0.072373	0.45403	0.41212	0.38418	0.34925					0.75007	0.70282	0.65557	0.59061		0.010472	0.065936	0.12875	0.070823	0.030399	0.11904	0.048467	0.015133
					0.5207	0.58839	0.6665	0.6665	0.39068	0.41009	0.35671	0.24266	0.51676	0.52177	0.49669	0.5017					0.24818	0.23502	0.21246	0.18802		0.011137	0.015896	0.017447	0.064992	0.23507	0.56285	0.28548	0.34127
					0.62987	0.71175	0.80623	0.80623	0.54344	0.485	0.42365	0.29217	0.47801	0.4249	0.40011	0.35408					0.45483	0.41207	0.38874	0.38874		0.013948	0.061675	0.011079	0.022289	0.024554	0.06358	0.038693	0.022985
					0.045137	0.050627	0.058556	0.060996	0.43897	0.39973	0.36295	0.24524	0.47632	0.4525	0.40884	0.39693					0.52112	0.56155	0.49866	0.44924		0.0085104	0.007903	0.0062936	0.088512	0.020236	0.044635	0.10001	0.073473
					0.3345	0.34788	0.39805	0.42481	0.36678	0.34372	0.30911	0.23068	0.1359	0.13471	0.11683	0.11921					0.2977	0.28903	0.26301	0.28903		0.0049213	0.056913	0.08432	0.0125	0.039974	0.04965	0.096828	0.13413
					0.51852	0.57038	0.54445	0.58075	0.37444	0.34687	0.30093	0.22971	0.56023	0.52144	0.47404	0.43095					0.87335	0.91814	0.8211	0.74645		0.047365	0.072459	0.041214	0.061391	0.37444	0.51566	0.57947	0.35606
					0.13817	0.15751	0.20725	0.18238	0.3678	0.32872	0.28734	0.22987	0.34183	0.34477	0.31236	0.29468					0.44064	0.44775	0.398	0.35536		0.0078625	0.08455	0.020235	0.0094439	0.015795	0.085036	0.050198	0.01768
					0.14029	0.16273	0.20622	0.17536	0.36338	0.33856	0.3047	0.2257	0.14971	0.14836	0.13487	0.13487					0.40049	0.43827	0.40426	0.37782		0.075155	0.10482	0.071444	0.12087	0.063044	0.067877	0.074593	0.061476
					0.18867	0.22641	0.29622	0.28112	0.3586	0.32928	0.29545	0.22554	0.32982	0.32982	0.29228	0.26815					0.42715	0.40774	0.36891	0.3236		0.017208	0.071671	0.024506	0.0056314	0.043713	0.068918	0.099602	0.052314
					0.06528	0.083558	0.10641	0.092697	0.18736	0.21252	0.18176	0.13982	0.23127	0.2078	0.18769	0.16758					0.77878	0.71006	0.62989	0.57263		0.065285	0.095644	0.12663	0.066005	0.065695	0.051054	0.080165	0.24662
					0.21922	0.29594	0.42967	0.4472	0.066035	0.061318	0.054787	0.036283	0.49408	0.46413	0.4267	0.3743					0.065894	0.064233	0.059249	0.055373		0.044187	0.038505	0.06607	0.05244	0.043012	0.040533	0.035463	0.072632
					0.064964	0.086403	0.10914	0.12148	0.38334	0.35518	0.3227	0.21658	0.82132	0.80869	0.71392	0.63179					0.065134	0.060037	0.05324	0.056639		0.040845	0.026594	0.071571	0.046217	0.031753	0.042085	0.10548	0.033284
					0.098571	0.12814	0.15279	0.13504	0.27056	0.24583	0.2051	0.14546	0.45785	0.45416	0.40985	0.36923					0.27247	0.27917	0.24567	0.22334		0.069806	0.064074	0.04809	0.10479	0.048628	0.1327	0.051035	0.1105
					0.15192	0.19598	0.27043	0.29929	0.38084	0.3618	0.28774	0.21158	0.099426	0.095937	0.087215	0.087215					0.12098	0.12875	0.12098	0.11099		0.059208	0.07069	0.1461	0.076699	0.097485	0.10653	0.20749	0.11921
					0.30714	0.35935	0.47607	0.41464	0.43972	0.39438	0.32412	0.22666	0.062424	0.062424	0.056181	0.05202					0.25729	0.25499	0.24121	0.22972		0.056305	0.074246	0.057733	0.067165	0.097485	0.10653	0.20749	0.11921
					0.11278	0.11842	0.15	0.12631	0.48984	0.44584	0.38425	0.29332	0.40092	0.37982	0.33762	0.30144					0.062979	0.064178	0.05878	0.05998		0.047249	0.085383	0.092826	0.05396	0.063044	0.067877	0.074593	0.061476
					0.33383	0.44733	0.63427	0.55415	0.17287	0.19195	0.17287	0.11225	0.62364	0.60445	0.53729	0.47973					0.39222	0.3991	0.37158	0.34405		0.031833	0.065217	0.052914	0.038197	0.043713	0.068918	0.099602	0.052314
					0.22938	0.28443	0.42893	0.38306	0.31459	0.28472	0.23726	0.17575	0.6114	0.64302	0.56923	0.52706					0.12251	0.13316	0.12038	0.10653		0.065695	0.051054	0.080165	0.24662	0.065695	0.051054	0.080165	0.24662
					0.074745	0.084461	0.11585	0.1308	0.10964	0.11456	0.093477	0.070284	0.099105	0.092348	0.084089	0.075079					0.23383	0.22484	0.2046	0.22484		0.063044	0.067877	0.074593	0.061476	0.063044	0.067877	0.074593	0.061476
					0.15918	0.16714	0.2531	0.28016	0.11263	0.12129	0.09602	0.072196	0.10133	0.094927	0.077455	0.058237					0.50724	0.48574	0.44276	0.42986		0.043713	0.068918	0.099602	0.052314	0.043713	0.068918	0.099602	0.052314
					0.30975	0.32523	0.41816	0.43674	0.098987	0.10491	0.086539	0.059274	0.27601	0.24392	0.20059	0.16047					0.4866	0.51814	0.46407	0.45055		0.37102	0.26795	0.24527	0.57035	0.063044	0.067877	0.074593	0.061476
					0.085793	0.092656	0.12955	0.13384	0.14074	0.13287	0.11364	0.087415	0.1581	0.14043	0.11904	0.093					0.37411	0.39052	0.3413	0.32817		0.067361	0.11885	0.094286	0.068295	0.043713	0.068918	0.099602	0.052314
					0.23456	0.25801	0.33307	0.38467	0.054841	0.060466	0.054138	0.035154	0.063858	0.059738	0.047722	0.034332					0.35483	0.38553	0.36165	0.34118		0.039424	0.080097	0.040224	0.088059	0.065695	0.051054	0.080165	0.24662
					0.10371	0.11201	0.16282	0.15038	0.4163	0.43018	0.35617	0.23128	0.19698	0.18792	0.1517	0.11321					0.48196	0.52104	0.49064	0.4342		0.038219	0.03848	0.099182	0.060034	0.044235	0.054496	0.11146	0.058129
					0.0976	0.10248	0.15811	0.13371	0.10699	0.11721	0.093363	0.068148	0.13896	0.12677	0.10239	0.081264					0.23644	0.25109	0.22179	0.20924		0.09267	0.090923	0.077242	0.12732	0.050513	0.060647	0.073484	0.15217
					0.23092	0.27017	0.39487	0.43874	0.34106	0.34447	0.32742	0.32742	0.092365	0.081809	0.071253	0.05278					0.641	0.63547	0.59679	0.55259		0.052392	0.050828	0.061984	0.091436	0.05625	0.10194	0.083036	0.065023
					0.28628	0.35212	0.52389	0.55824	0.41344	0.36599	0.3321	0.33888	0.22919	0.21085	0.17549	0.13096					0.35652	0.3066	0.26026	0.22104		0.031753	0.042085	0.10548	0.033284	0.20685	0.26801	0.29903	0.54176
					0.26466	0.32024	0.47374	0.42345	0.83333	0.75136	0.70355	0.68306	0.41831	0.38765	0.31538	0.21901					0.4464	0.45765	0.41639	0.37512		0.048028	0.048801	0.049887	0.072507	0.06689	0.2216	0.59749	0.67521
					0.17046	0.19262	0.23524	0.26933	0.48933	0.45698	0.40845	0.4044	0.28692	0.26851	0.21788	0.15343					0.32606	0.36163	0.34088	0.29642		0.085835	0.079956	0.10663	0.083708	0.10792	0.14421	0.15737	0.234
					0.17427	0.18647	0.23003	0.20389	0.11914	0.12134	0.107	0.11031	0.081525	0.076429	0.062996	0.046321					0.53231	0.56528	0.54173	0.47107		0.053874	0.053183	0.05418	0.15421	0.055974	0.04411	0.082589	0.045254
					0.26609	0.33527	0.43638	0.40445	0.062712	0.056878	0.050559	0.048614	0.31207	0.29267	0.23449	0.17631					0.58605	0.57198	0.53447	0.46884		0.049182	0.067842	0.049004	0.048253	0.16554	0.12386	0.26207	0.16376
					0.15382	0.20612	0.28149	0.2538	0.48464	0.51493	0.45002	0.43271	0.19743	0.18405	0.14612	0.11154					0.14434	0.15758	0.14302	0.13242		0.09395	0.10215	0.099976	0.18537	0.040039	0.050007	0.065262	0.043117
					0.15666	0.20366	0.29609	0.33056	0.062409	0.059519	0.056052	0.057786	0.27808	0.25621	0.21247	0.15623					0.17305	0.15902	0.16681	0.1559		0.04702	0.055989	0.066769	0.04261	0.057957	0.067988	0.05111	0.08886
					0.24307	0.29411	0.43752	0.38891	0.69643	0.64713	0.61631	0.61631	0.39714	0.37364	0.31489	0.23499					0.061301	0.070316	0.064306	0.060099		0.060693	0.051513	0.094212	0.051414	0.051818	0.071374	0.061223	0.081884
					0.20218	0.24868	0.31136	0.29518	0.5559	0.54114	0.48702	0.49194									0.38898	0.37192	0.37874	0.34121		0.048168	0.042278	0.10502	0.048772	0.071493	0.081581	0.096647	0.069973
					0.45417	0.55409	0.71305	0.66764	0.42502	0.38251	0.34305	0.30358									0.35125	0.34832	0.32198	0.2927		0.14395	0.44015	0.32059	0.22017	0.053005	0.094058	0.067716	0.057147
					0.21188	0.25002	0.36019	0.3157	0.43074	0.40154	0.38329	0.36503									0.73704	0.64885	0.58585	0.62995		0.088288	0.10447	0.17165	0.069529	0.046174	0.082309	0.066128	0.051068
					0.13322	0.14787	0.19717	0.17185	0.68032	0.67408	0.60542	0.62415									0.4273	0.39973	0.37561	0.3446		0.05679	0.055169	0.066409	0.10439	0.052547	0.082105	0.07296	0.053054
					0.17939	0.20271	0.26908	0.24217	0.36507	0.33632	0.30757	0.28745									0.23808	0.24741	0.22407	0.23341		0.29447	0.34547	0.43299	0.54111	0.066473	0.071554	0.085497	0.11508
					0.10829	0.11695	0.17434	0.1895	0.50404	0.46526	0.4308	0.4308									0.74928	0.79923	0.74928	0.7136		0.083123	0.088256	0.1284	0.066935	0.031503	0.037203	0.035952	0.080987
					0.10743	0.12677	0.18049	0.16008	0.064012	0.056666	0.054043	0.052469									0.79384	0.73663	0.80099	0.71517		0.018819	0.0077641	0.004467	0.23631	0.089921	0.13944	0.092968	0.086164
					0.2135	0.23058	0.35868	0.30958	0.087328	0.092007	0.081091	0.077972									0.29349	0.26176	0.24061	0.2644		0.013917	0.0236	0.014858	0.071768	0.04789	0.11572	0.065818	0.079208
					0.15162	0.19711	0.27292	0.26231	0.3438	0.33692	0.30942	0.30942									0.10864	0.10472	0.09298	0.097874		0.023706	0.033025	0.021598	0.093346	0.035785	0.063932	0.051719	0.039786
					0.15824	0.19781	0.24844	0.26269	0.29388	0.27881	0.25872	0.25118									0.40124	0.398	0.34946	0.32358		0.026437	0.086317	0.039106	0.032344	0.052252	0.1331	0.068391	0.11891
					0.1491	0.15953	0.21917	0.20426	0.30893	0.3031	0.2827	0.29144									0.62646	0.55744	0.60522	0.5309		0.024403	0.035704	0.013829	0.062624	0.039312	0.090818	0.047129	0.047486
					0.12607	0.16641	0.21431	0.19919	0.54339	0.52398	0.49487	0.48517									0.13486	0.14504	0.1374	0.12723		0.031177	0.024582	0.027651	0.067214	0.055777	0.06695	0.058342	0.062956
					0.19679	0.23222	0.307	0.27551	0.84148	0.77821	0.72127	0.63269									0.37972	0.36757	0.33416	0.30378		0.014473	0.032725	0.017351	0.073331	0.043686	0.045148	0.15141	0.058494
					0.28957	0.35328	0.49806	0.4749	0.16036	0.16036	0.14067	0.14067									0.35316	0.32541	0.28757	0.25226		0.020852	0.088339	0.021624	0.028717	0.091197	0.07744	0.055627	0.15236
					0.20142	0.22156	0.29608	0.27191	0.41816	0.38706	0.34213	0.34559									0.76119	0.82521	0.77541	0.71139		0.058338	0.059747	0.084825	0.10566	0.042436	0.094963	0.05476	0.057649
					0.28655	0.30374	0.43841	0.4642	0.32726	0.30957	0.29777	0.29482									0.65697	0.60604	0.53474	0.50928		0.074865	0.08004	0.075022	0.093502	0.036396	0.035438	0.029259	0.087641
					0.18115	0.1902	0.29346	0.31338	0.36852	0.33314	0.30661	0.29481									0.57801	0.57251	0.54498	0.55049		0.044112	0.044849	0.078352	0.055006	0.043576	0.095633	0.048395	0.043357
					0.077587	0.10242	0.14198	0.14819	0.4021	0.39004	0.37395	0.36591									0.22921	0.21127	0.20928	0.19931		0.04447	0.053552	0.04769	0.062596	0.043576	0.095633	0.048395	0.043357
					0.21137	0.24307	0.32339	0.27901	0.099789	0.10495	0.094628	0.086025									0.59261	0.59785	0.5559	0.52443		0.0404	0.035217	0.030805	0.11314	0.043576	0.095633	0.048395	0.043357
					0.24838	0.308	0.43716	0.48435	0.4297	0.45017	0.40106	0.40924									0.39277	0.41634	0.40848	0.38884		0.038426	0.037169	0.066157	0.098524	0.00691	0.0064328	0.067725	0.014278
					0.23436	0.26482	0.33044	0.37029	0.43717	0.39417	0.37626	0.35834									0.08415	0.088782	0.084922	0.077202		0.077781	0.082029	0.077783	0.11903	0.041523	0.032636	0.17097	0.30467
					0.23524	0.2917	0.41873	0.46342	0.41614	0.38466	0.33571	0.34969									0.5515	0.60566	0.55642	0.49241		0.047432	0.047344	0.088715	0.05482	0.007402	0.04237	0.15516	0.34343
					0.13665	0.17491	0.22684	0.21591	0.18269	0.17071	0.15274	0.14975									0.40266	0.39925	0.36513	0.34124		0.065816	0.075104	0.067379	0.17772	0.03489	0.031557	0.0628	0.031794
					0.083815	0.090521	0.12237	0.10728	0.26865	0.24997	0.23829	0.23361									0.45593	0.48223	0.44716	0.43839		0.038661	0.050896	0.082919	0.038438	0.061298	0.05762	0.093104	0.052482
					0.11255	0.13394	0.18234	0.19697	0.53359	0.47578	0.44021	0.44466									0.15436	0.14836	0.13638	0.14986		0.027501	0.044919	0.054309	0.15687	0.037637	0.038567	0.027183	0.069366
					0.09811	0.12951	0.16482	0.1815	0.48236	0.44557	0.4006	0.40878									0.097146	0.086414	0.07173	0.05648		0.15551	0.1518	0.23722	0.30408	0.15658	0.18869	0.26813	0.20673
					0.39739	0.4729	0.6239	0.52456	0.7697	0.87746	0.7697	0.72352									0.1481	0.1595	0.13257	0.10357		0.069021	0.077955	0.05735	0.15061	0.043557	0.19864	0.073086	0.065271
					0.075607	0.098289	0.12324	0.10812	0.70463	0.63805	0.56592	0.55482									0.095123	0.1101	0.098119	0.0749		0.057388	0.061744	0.055738	0.095714	0.025275	0.034082	0.093983	0.044498
					0.11846	0.13385	0.19901	0.16939	0.10805	0.10153	0.095009	0.093146									0.32888	0.37228	0.29919	0.22839		0.043171	0.052139	0.048123	0.079198	0.084473	0.13916	0.062559	0.15345
					0.26933	0.34474	0.42285	0.44709	0.56849	0.58555	0.51165	0.53438									0.63266	0.66191	0.55586	0.3657		0.096052	0.10041	0.16117	0.0932	0.042447	0.065657	0.042116	0.05239
					0.087693	0.11575	0.16399	0.14908	0.64169	0.61296	0.54113	0.47888									0.16755	0.16127	0.13194	0.10472		0.02698	0.063163	0.16249	0.033032	0.01018	0.01938	0.014838	0.070086
					0.13054	0.15926	0.22975	0.25586	0.20075	0.17987	0.17184	0.1606									0.39307	0.37468	0.32181	0.22987		0.056538	0.056832	0.069479	0.059464	0.031416	0.02549	0.1245	0.029077
					0.1035	0.10868	0.13455	0.12213	0.28829	0.27253	0.24775	0.22523									0.29545	0.27837	0.24592	0.17078		0.042916	0.045113	0.047419	0.063331	0.031445	0.041885	0.072256	0.033046
					0.35112	0.37218	0.53721	0.4705	0.27426	0.26363	0.23812	0.21261									0.22482	0.20481	0.18009	0.11771		0.0090695	0.011	0.034237	0.16949	0.038661	0.050896	0.082919	0.038438
					0.096274	0.11745	0.14634	0.13671	0.27445	0.25775	0.22911	0.23865									0.64604	0.5857	0.48276	0.35497		0.01531	0.016488	0.012243	0.089977	0.040977	0.052741	0.16078	0.039637
					0.2021	0.2122	0.29708	0.34356	0.24825	0.22491	0.20581	0.21218									0.43825	0.42447	0.35556	0.27563		0.0077673	0.013399	0.0089703	0.1598	0.044598	0.032949	0.050807	0.093558
					0.07094	0.09435	0.11989	0.10286	0.69818	0.63722	0.60398	0.55411									0.16392	0.1745	0.147	0.10576		0.10759	0.10213	0.073735	0.065883	0.0405	0.042955	0.04367	0.14675
					0.25587	0.29425	0.41707	0.38892	0.16112	0.14403	0.13793	0.12206									0.36274	0.35277	0.29696	0.19931		0.074018	0.065243	0.063978	0.074272	0.05737	0.049249	0.18263	0.058667
					0.19477	0.2084	0.31163	0.34474	0.43576	0.40026	0.37121	0.32279									0.20279	0.18541	0.14949	0.11588		0.12113	0.092992	0.05278	0.11759	0.060559	0.052363	0.14738	0.078068
					0.14408	0.17146	0.21036	0.19451	0.06335	0.058241	0.054665	0.051089									0.23207	0.25479	0.21097	0.16228		0.093896	0.070192	0.047706	0.087141	0.05737	0.049249	0.18263	0.058667
					0.12692	0.14088	0.21322	0.18403	0.34496	0.33891	0.30562	0.3026									0.18135	0.19386	0.16155	0.10423		0.19452	0.11089	0.11128	0.052483	0.060559	0.052363	0.14738	0.078068
					0.26032	0.3176	0.48681	0.42693	0.14767	0.13884	0.12495	0.12621									0.43012	0.47093	0.40814	0.31395		0.065056	0.046812	0.058487	0.038011	0.055803	0.055052	0.067643	0.16473
					0.15466	0.18559	0.25055	0.22271	0.19085	0.19641	0.18529	0.18529									0.052598	0.060221	0.052979	0.038115		0.10273	0.095333	0.074596	0.084577	0.075753	0.10419	0.16346	0.31381
					0.14108	0.14813	0.19045	0.18058	0.19383	0.192	0.1792	0.18286									0.056175	0.063007	0.053139	0.037956		0.096442	0.095143	0.070218	0.046573	0.04934	0.040394	0.1643	0.056527
					0.061894	0.066846	0.090984	0.084176	0.20565	0.22641	0.1981	0.18867									0.29995	0.33774	0.29759	0.23618		0.12298	0.13018	0.12438	0.042136	0.031996	0.043203	0.040289	0.060209
					0.17649	0.21002	0.31415	0.32297	0.68864	0.70851	0.64891	0.66216									0.059036	0.062362	0.051968	0.041575		0.096509	0.10175	0.077877	0.081369	0.052603	0.055634	0.07762	0.052462
					0.075641	0.090769	0.12102	0.1301	0.41989	0.37849	0.33414	0.2957									0.21852	0.23878	0.19103	0.14472		0.066753	0.057527	0.045703	0.067731	0.039395	0.043989	0.04441	0.068665
					0.18168	0.21802	0.27615	0.238	0.15403	0.1644	0.15107	0.14811									0.067671	0.076693	0.060903	0.045114		0.10106	0.060685	0.088747	0.088747	0.045546	0.037716	0.041813	0.09453
					0.17762	0.21136	0.28951	0.30905	0.51501	0.48791	0.39755	0.30118									0.29298	0.31994	0.26062	0.17974		0.077655	0.055752	0.068949	0.069587	0.063915	0.10307	0.10749	0.23305
					0.37099	0.43035	0.54906	0.60471	0.27076	0.27872	0.24687	0.15927									0.23014	0.20775	0.18909	0.1244		0.063073	0.037409	0.049422	0.046378	0.064146	0.053218	0.072305	0.1486
					0.061539	0.071385	0.096616	0.092308	0.15695	0.17486	0.15695	0.10534									0.52245	0.54409	0.45444	0.30914		0.1384	0.14463	0.11804	0.12651	0.01394	0.034933	0.33118	0.06969
					0.19977	0.23374	0.28368	0.32164	0.45868	0.49396	0.43809	0.29402									0.39247	0.3505	0.28334	0.20988		0.092681	0.057223	0.065945	0.07091	0.021369	0.08529	0.14943	0.52219
					0.25222	0.29006	0.45148	0.39095	0.31059	0.33923	0.29738	0.22028									0.41897	0.45586	0.36891	0.26351		0.16407	0.12692	0.10983	0.029476	0.014996	0.017472	0.022409	0.085761
					0.14242	0.16521	0.20224	0.19512	0.31744	0.28536	0.25159	0.16885									0.29259	0.27009	0.22853	0.17313		0.054206	0.063595	0.043628	0.057389	0.018845	0.022499	0.031454	0.076424
					0.27151	0.29867	0.38012	0.3231	0.3173	0.30828	0.2578	0.18028									0.36178	0.41346	0.37039	0.28713		0.064017	0.04873	0.048754	0.033073	0.017876	0.026124	0.030607	0.12228
					0.16532	0.19673	0.23806	0.25624	0.27972	0.28892	0.25948	0.18403									0.36033	0.3261	0.27175	0.2013		0.19565	0.1592	0.18425	0.11755	0.021897	0.024635	0.025862	0.12156
					0.45481	0.56851	0.72315	0.76863	0.22056	0.22658	0.18681	0.12052									0.21869	0.19718	0.17567	0.1195		0.20123	0.21033	0.13155	0.073137	0.028176	0.033463	0.048446	0.1792
					0.18306	0.20869	0.28009	0.32586	0.18841	0.19857	0.16585	0.11282									0.089642	0.092754	0.079059	0.062251		0.092831	0.058889	0.049978	0.08674	0.026967	0.03729	0.12012	0.03229
					0.16203	0.21225	0.26734	0.30299	0.14858	0.15625	0.14092	0.095861									0.41276	0.45377	0.39363	0.27335		0.071156	0.052103	0.066634	0.025584	0.044523	0.056044	0.26299	0.072383
					0.12629	0.14271	0.22227	0.1907	0.11646	0.12216	0.1018	0.081439									0.35572	0.31879	0.2838	0.19438		0.13926	0.18801	0.098254	0.037018	0.22801	0.11585	0.071195	0.027961
					0.20374	0.2506	0.37488	0.33209	0.30703	0.3426	0.27708	0.18721									0.39027	0.35832	0.31724	0.22823		0.17439	0.16726	0.12531	0.058791	0.065101	0.060102	0.059027	0.024945
					0.2442	0.28815	0.35897	0.29792	0.058077	0.060255	0.051543	0.036298									0.52823	0.57115	0.4622	0.33014		0.18755	0.23942	0.15127	0.10865	0.19841	0.08568	0.065441	0.030113
					0.18128	0.21935	0.27373	0.29911	0.42794	0.44947	0.40372	0.26915									0.29303	0.31663	0.2596	0.19667		0.22404	0.3138	0.19139	0.090235	0.5462	0.38761	0.16267	0.31158
					0.070216	0.091983	0.12147	0.11726	0.095386	0.10686	0.092972	0.060371									0.53357	0.51096	0.44765	0.45218		0.17477	0.12805	0.12365	0.068216	0.21117	0.18958	0.18934	0.09764
									0.53046	0.55489	0.48509	0.34899									0.55271	0.51019	0.44878	0.4724		0.1818	0.20024	0.15595	0.10429	0.24417	0.22193	0.17504	0.11293
									0.30315	0.31711	0.2832	0.19944									0.308	0.29247	0.264	0.25882		0.66481	0.73302	0.24208	0.45479	0.15204	0.13107	0.095964	0.089262
									0.49292	0.51264	0.41405	0.28167									0.40929	0.39318	0.3674	0.32228		0.072848	0.052324	0.060556	0.036154	0.21141	0.21112	0.1733	0.18828
																					0.36305	0.32981	0.29402	0.25567		0.12399	0.13931	0.078312	0.12908	0.28656	0.36589	0.15234	0.13472
																					0.28931	0.30033	0.27829	0.27553		0.18569	0.071079	0.1173	0.1046	0.11309	0.10601	0.047354	0.016231
																					0.43917	0.39667	0.34355	0.35417		0.093872	0.021862	0.085758	0.029079	0.071244	0.056114	0.011927	0.025034
																					0.59155	0.53416	0.47677	0.44146		0.89033	0.89987	0.25159	0.021337	0.27275	0.31205	0.042245	0.047057
																					0.3408	0.37058	0.32426	0.33088		0.074007	0.11941	0.11172	0.028482	0.65954	0.90302	0.11099	0.0087509
																					0.40735	0.35032	0.31366	0.32588		0.11234	0.086543	0.04588	0.027601	0.15417	0.16602	0.077122	0.013759
																					0.63992	0.6092	0.54265	0.51194		0.17786	0.11144	0.13683	0.094675	0.089772	0.054864	0.048211	0.074987
																					0.17567	0.15996	0.1414	0.14282		0.11302	0.071087	0.039001	0.097953	0.24914	0.10397	0.08168	0.02761
																					0.2142	0.19174	0.17447	0.17274		0.097784	0.086476	0.032627	0.032627	0.16407	0.12692	0.10983	0.029476
																					0.33285	0.35169	0.31714	0.314		0.18321	0.14662	0.067091	0.11185	0.054206	0.063595	0.043628	0.057389
																					0.24555	0.24982	0.21993	0.21352		0.16831	0.099059	0.056531	0.12588	0.064017	0.04873	0.048754	0.033073
																					0.65558	0.59363	0.56782	0.5162		0.055274	0.046834	0.060538	0.049332	0.13633	0.11561	0.049605	0.11033
																					0.10129	0.11025	0.0977	0.089633		0.062949	0.086599	0.051087	0.064333	0.084281	0.090926	0.084409	0.049893
																					0.1422	0.1373	0.12504	0.12259		0.10943	0.050688	0.10382	0.062981	0.077527	0.10324	0.068322	0.043494
																					0.10554	0.094477	0.08171	0.085114		0.1217	0.074028	0.042151	0.079178	0.085909	0.10431	0.067983	0.034854
																					0.36897	0.36194	0.34437	0.3514		0.062877	0.1117	0.063879	0.040515	0.059795	0.076415	0.053468	0.044039
																					0.67434	0.65628	0.57199	0.60209		0.079939	0.11262	0.064183	0.056064	0.29444	0.18968	0.053751	0.13359
																					0.61705	0.58429	0.55152	0.54606		0.094534	0.10503	0.08119	0.099605	0.24879	0.081406	0.18922	0.18776
																					0.10138	0.091399	0.084487	0.076806		0.097009	0.11341	0.11063	0.083696	0.28757	0.31324	0.10686	0.054658
																					0.41125	0.37323	0.32831	0.34558		0.10127	0.065209	0.11019	0.074684	0.5033	0.074853	0.13671	0.14936
																					0.50683	0.46075	0.43981	0.41887		0.20903	0.25477	0.20506	0.15167	0.49943	0.41809	0.071901	0.036123
																					0.14715	0.13219	0.12595	0.1247		0.095893	0.052272	0.1091	0.074331	0.07729	0.092643	0.085574	0.060819
																					0.14919	0.14049	0.12432	0.12432		0.057005	0.076006	0.051776	0.043542	0.11778	0.10658	0.092863	0.10768
																					0.52766	0.54193	0.48488	0.47537		0.10072	0.075171	0.066327	0.088162	0.066728	0.068409	0.055586	0.035537
																					0.29077	0.29339	0.26981	0.26196		0.27298	0.22099	0.1947	0.15346	0.3963	0.38459	0.25767	0.18924
																					0.17165	0.15865	0.14304	0.13004		0.14352	0.11338	0.050483	0.032349	0.082349	0.060189	0.039496	0.065972
																					0.76903	0.6822	0.64499	0.62019		0.10406	0.10145	0.069256	0.050534	0.14361	0.16252	0.13691	0.11436
																					0.061383	0.054563	0.049691	0.048717		0.1367	0.13989	0.081158	0.089451	0.096779	0.11741	0.085958	0.06259
																					0.089758	0.092275	0.083886	0.083886		0.11273	0.092176	0.14546	0.069467	0.38474	0.51818	0.23772	0.24062
																					0.58892	0.54401	0.50408	0.49909		0.2203	0.18049	0.13155	0.19687	0.12507	0.15494	0.056224	0.10426
																					0.19141	0.18445	0.17575	0.17401		0.38054	0.56661	0.36608	0.19896	0.084541	0.098119	0.034843	0.045957
																					0.39021	0.34615	0.32413	0.31469		0.11785	0.12215	0.10593	0.089285	0.16949	0.1728	0.061756	0.024312
																					0.43662	0.39549	0.34803	0.31639		0.12176	0.085585	0.056356	0.15574	0.16949	0.1728	0.061756	0.024312
																					0.06314	0.056543	0.049475	0.047119		0.16198	0.12296	0.068938	0.066762	0.0726	0.060583	0.074586	0.038665
																					0.69605	0.62923	0.56241	0.55684		0.09555	0.069049	0.054895	0.10373	0.062179	0.01003	0.013828	0.049391
																					0.39512	0.35467	0.308	0.31112		0.1251	0.053438	0.086511	0.14123	0.077966	0.067892	0.061754	0.048158
																					0.065665	0.065104	0.059491	0.056124		0.10875	0.031935	0.039021	0.12249	0.18375	0.11272	0.12692	0.1406
																					0.1522	0.15512	0.14634	0.14634		0.12262	0.044692	0.086753	0.023449	0.21903	0.36343	0.16353	0.06016
																					0.060968	0.056091	0.04975	0.048775		0.13308	0.11712	0.082538	0.036999	0.12535	0.14217	0.047168	0.11166
																					0.25205	0.2408	0.21829	0.22504		0.080386	0.067192	0.038855	0.014168	0.1693	0.082307	0.077092	0.037806
																					0.48994	0.46846	0.42978	0.42978		0.088773	0.036491	0.054133	0.10182	0.064016	0.066253	0.041843	0.090697
																					0.06378	0.059855	0.05593	0.049061		0.092544	0.060403	0.046976	0.098155	0.22007	0.16444	0.091991	0.14563
																					0.36435	0.33352	0.29429	0.28027		1.8685	1.8897	1.3642	1.4205	0.060505	0.049035	0.060201	0.037326
																					0.50623	0.50159	0.4505	0.46443		0.10653	0.056446	0.03557	0.019044	0.097009	0.11341	0.11063	0.083696
																					0.46073	0.4172	0.37366	0.36278		0.072786	0.1059	0.04779	0.067332	0.086822	0.11862	0.071306	0.056252
																					0.81672	0.73139	0.67654	0.6095		0.088653	0.066653	0.10244	0.14969	0.12618	0.081996	0.079467	0.14454
																					0.22169	0.20075	0.17631	0.17456		0.12491	0.090283	0.081161	0.043981	0.56231	0.4376	0.12321	0.18914
																					0.34893	0.32567	0.29368	0.29077		0.04082	0.061186	0.037874	0.034904	0.069344	0.074007	0.047501	0.11343
																					0.23531	0.21178	0.19805	0.19609		0.4302	0.44313	0.61916	0.29507	0.15747	0.047723	0.057754	0.061797
																					0.06444	0.057584	0.052557	0.045702		0.13244	0.11031	0.13767	0.15133	0.074007	0.11941	0.11172	0.028482
																					0.42457	0.4526	0.40454	0.40053		0.67411	0.18829	0.20157	0.18983	0.11234	0.086543	0.04588	0.027601
																					0.37878	0.3409	0.31759	0.29137		0.051579	0.037138	0.045825	0.060777	0.30678	0.47662	0.30616	0.16374
																					0.4226	0.37246	0.35455	0.35813		0.09444	0.17257	0.074638	0.060322	0.14446	0.1117	0.094388	0.12019
																					0.31573	0.32776	0.30971	0.30069		0.11554	0.036286	0.066058	0.063667	0.059806	0.071171	0.043179	0.041659
																					0.25535	0.2416	0.22589	0.19642		0.029536	0.060318	0.029704	0.024372	0.086787	0.079357	0.088536	0.066198
																					0.34693	0.31872	0.28488	0.28206		0.10115	0.11109	0.087706	0.1203	0.070332	0.07536	0.074935	0.061553
																					0.091779	0.086764	0.069712	0.050152		0.17383	0.058273	0.045513	0.041968	0.091654	0.10441	0.044333	0.0693
																					0.081222	0.073465	0.059319	0.04563		0.10259	0.071845	0.03721	0.047035	0.11005	0.071757	0.1403	0.071449
																					0.60251	0.55057	0.44323	0.34627		0.17043	0.21838	0.12515	0.074865	0.93013	0.91016	0.50134	0.49256
																					0.30038	0.27741	0.23324	0.17669		0.075157	0.067799	0.045758	0.047007	0.16713	0.24723	0.17722	0.043279
																					0.16403	0.14718	0.11704	0.088665		0.089921	0.067441	0.05817	0.083941	0.068123	0.090914	0.043739	0.052172
																					0.55123	0.55598	0.53222	0.4752		0.079281	0.044301	0.059351	0.056602	0.11608	0.10692	0.077488	0.1085
																					0.22059	0.21618	0.2228	0.20736		0.059623	0.12204	0.06522	0.073133	0.58113	0.27821	0.29777	0.69971
																					0.43955	0.45525	0.41208	0.39246		0.1371	0.087837	0.090361	0.10909	0.091527	0.093458	0.099826	0.079345
																					0.29423	0.29153	0.29423	0.26993		0.61689	0.24983	0.2068	0.4362	1.7001	1.8217	0.72766	0.32853
																					0.18065	0.17549	0.18065	0.17205		0.19124	0.38601	0.18702	0.22731	0.24421	0.073643	0.19484	0.04557
																					0.32741	0.31431	0.28812	0.2521		0.1419	0.16379	0.076296	0.083875	0.096155	0.060585	0.088372	0.066985
																					0.31983	0.31718	0.30133	0.26432		0.071254	0.037597	0.042294	0.02481	0.069673	0.065895	0.049557	0.053302
																					0.18521	0.19732	0.16947	0.12105		0.56828	0.58363	0.28635	0.18733	0.4558	0.22724	0.38373	0.64031
																					0.20975	0.23652	0.21272	0.14876		0.097535	0.066538	0.079255	0.044507	0.068229	0.052216	0.061468	0.060271
																					0.21618	0.19707	0.17079	0.11944		0.167	0.097745	0.14402	0.064221	0.16506	0.16763	0.065858	0.09025
																					0.43801	0.4824	0.40841	0.29595		0.18061	0.12753	0.17805	0.11136	0.10279	0.095943	0.064307	0.065481
																					0.18528	0.20261	0.18261	0.13329		0.074772	0.2333	0.16263	0.14017	0.45984	0.17992	0.11755	0.14361
																					0.066375	0.072883	0.061169	0.043383		0.10725	0.080678	0.061006	0.095659	0.18159	0.075122	0.049787	0.081985
																					0.37707	0.41816	0.36015	0.24171		0.25114	0.19781	0.15046	0.19372	0.10433	0.061319	0.087002	0.11276
																					0.16465	0.18248	0.16255	0.10487		0.10756	0.16148	0.078704	0.072974	0.05325	0.038139	0.046173	0.060254
																					0.067537	0.074248	0.064181	0.041948		0.387	0.1406	0.1804	0.2588	0.087179	0.10558	0.082149	0.067219
																					0.068138	0.072194	0.062866	0.040559		0.19556	0.093272	0.055342	0.035774	0.55949	0.36775	0.60241	0.61895
																					0.30116	0.33485	0.28729	0.19813		0.21726	0.28318	0.17077	0.13279	0.08394	0.095856	0.059682	0.044423
																					0.12193	0.13236	0.11712	0.080218		0.25973	0.12085	0.1277	0.058067	0.11481	0.12215	0.081801	0.092146
																					0.066804	0.072371	0.065412	0.046391		0.069184	0.050921	0.046374	0.03823	0.052086	0.065752	0.042958	0.022857
																					0.31367	0.33543	0.27378	0.18131		0.59596	0.29505	0.22594	0.20747	0.052086	0.065752	0.042958	0.022857
																					0.057911	0.060736	0.050849	0.035312		0.14245	0.072422	0.089399	0.085195	0.09118	0.10488	0.049901	0.02425
																					0.16904	0.15772	0.1307	0.087136		0.23915	0.17295	0.13889	0.1369	0.062223	0.062017	0.081808	0.037614
																										0.11341	0.087478	0.077606	0.066219	0.25007	0.23837	0.21084	0.17346
																										0.44439	0.4224	0.3487	0.202	0.032911	0.088527	0.006855	0.056689
																										0.069856	0.073457	0.047814	0.053606	0.060098	0.023235	0.03982	0.057215
																										0.069851	0.071354	0.073131	0.063457	0.08447	0.071316	0.045955	0.002485
																										0.081319	0.067413	0.044202	0.062929	0.057556	0.098576	0.015861	0.0024857
																										0.11167	0.1198	0.080554	0.085669	0.11494	0.10639	0.067335	0.025851
																										0.077354	0.068589	0.064923	0.057656	0.11492	0.073418	0.0608	0.029829
																										0.36542	0.24505	0.3115	0.21063	1.5096	1.064	0.61402	0.62563
																										0.10468	0.077532	0.054733	0.17763	0.25271	0.19002	0.14526	0.20757
																										0.25709	0.1298	0.035145	0.0080508	0.26175	0.10957	0.069478	0.077647
																										0.11403	0.10169	0.095844	0.17512	1.3744	0.1914	0.075286	0.041345
																										0.060162	0.0418	0.014378	0.0078287	0.19724	0.082444	0.10749	0.039751
																										0.091171	0.0098728	0.0035611	0.0047339	0.13509	0.080221	0.078538	0.050203
																										0.6644	0.44055	0.59111	0.12219	0.12343	0.072837	0.039751	0.018131
																										0.16673	0.13806	0.080766	0.046378	0.13244	0.11031	0.13767	0.15133
																										0.41513	0.29098	0.069779	0.060258	0.060181	0.030868	0.0391	0.054726
																										0.074382	0.020998	0.011374	0.013218	0.029536	0.060318	0.029704	0.024372
																										0.066867	0.033307	0.013209	0.0077697	0.10115	0.11109	0.087706	0.1203
																										0.037524	0.095484	0.022564	0.021595	0.17383	0.058273	0.045513	0.041968
																										0.14875	0.058914	0.044387	0.007781	0.10259	0.071845	0.03721	0.047035
																										0.28891	0.10028	0.023794	0.0085179	0.17043	0.21838	0.12515	0.074865
																										0.62769	0.31302	0.24551	0.18078	0.075157	0.067799	0.045758	0.047007
																										0.11988	0.062985	0.056349	0.036232	0.2623	0.16261	0.10027	0.068245
																										0.72122	0.35777	0.25118	0.18923	0.098825	0.067337	0.088936	0.048911
																										0.064209	0.025543	0.016571	0.0083009	0.095037	0.10134	0.070817	0.060885
																										0.086203	0.0297	0.019318	0.015914	0.63411	0.41945	0.34055	0.18946
																										0.06833	0.011167	0.0084641	0.0060638	0.13244	0.11031	0.13767	0.15133
																										0.89923	0.23241	0.31569	0.10235	0.13971	0.088627	0.093786	0.053542
																										0.092283	0.034475	0.020569	0.015278	0.13244	0.11031	0.13767	0.15133
																										0.30481	0.35019	0.38255	0.4139	0.13244	0.11031	0.13767	0.15133
																										0.08339	0.055753	0.053883	0.13841	0.090915	0.14729	0.064972	0.04188
																										0.059112	0.15516	0.045784	0.045496	0.094424	0.20474	0.090832	0.11601
																										0.051282	0.13172	0.064975	0.042509	0.06296	0.079016	0.06018	0.065051
																										0.14317	0.10768	0.11666	0.091615	0.074116	0.10798	0.079381	0.082001
																										0.13646	0.12061	0.1319	0.15143	0.054545	0.069687	0.042809	0.051549
																										0.078308	0.061076	0.085952	0.058435	0.078869	0.13224	0.060355	0.065439
																										0.048451	0.050698	0.07302	0.052966	0.12689	0.13787	0.10142	0.11558
																										0.058755	0.085402	0.061282	0.054319	0.3565	0.24192	0.24663	0.15542
																										0.090654	0.09845	0.12589	0.093148	0.055227	0.070377	0.063983	0.060818
																										0.034531	0.073162	0.024623	0.02918	1.1314	0.81509	0.63695	0.42248
																										0.26692	0.29757	0.4088	0.25011	0.095268	0.11752	0.093395	0.11662
																										0.066724	0.064277	0.060412	0.068421	0.09771	0.17852	0.11954	0.093547
																										0.12841	0.07476	0.057734	0.10977	1.343	0.6479	0.20199	0.16169
																										0.046721	0.050438	0.082778	0.050654	0.053946	0.087356	0.076971	0.044747
																										0.12767	0.26794	0.11536	0.060187	0.042878	0.086861	0.054285	0.063093
																										0.056594	0.12018	0.049598	0.05735	0.068391	0.1117	0.06036	0.048108
																										0.022803	0.0087189	0.020963	0.10115	0.16033	0.1009	0.077485	0.091553
																										0.11717	0.22817	0.067525	0.1261	0.11281	0.13179	0.088862	0.06156
																										0.022345	0.069508	0.031672	0.032826	0.073927	0.037616	0.052621	0.062965
																										0.21336	0.32144	0.15459	0.14399	0.069489	0.11344	0.056896	0.065496
																										0.054027	0.077604	0.021005	0.033593	0.11544	0.042623	0.038452	0.16844
																										0.042829	0.088432	0.055841	0.040919	0.14359	0.17963	0.11469	0.11466
																										0.036782	0.14537	0.11132	0.10979	0.097252	0.11098	0.074912	0.080192
																										0.10181	0.2496	0.10309	0.03401	0.1152	0.083385	0.10359	0.094372
																										0.061342	0.028404	0.023986	0.04094	0.31335	0.16699	0.30265	0.48551
																										0.042325	0.066433	0.040006	0.037714	0.17301	0.11175	0.13015	0.11634
																										0.05377	0.058311	0.042601	0.090559	0.074964	0.051202	0.062313	0.041514
																										0.07614	0.16094	0.06067	0.10638	0.17193	0.13264	0.12369	0.10549
																										0.038116	0.06413	0.028005	0.03664	0.071269	0.048815	0.085288	0.094349
																										0.058321	0.26173	0.098985	0.045515	0.11891	0.083341	0.12524	0.15244
																										0.034454	0.096582	0.034051	0.044445	0.19344	0.13282	0.23232	0.089502
																										0.050556	0.090004	0.043717	0.058865	0.069757	0.12569	0.053595	0.1032
																										0.19921	0.18462	0.18265	0.28173	0.062219	0.09536	0.037687	0.036327
																										0.027627	0.073071	0.034673	0.026551	0.084499	0.13315	0.033336	0.034166
																										0.30785	0.15961	0.35035	0.17195	0.24746	0.16696	0.093623	0.057202
																										0.02717	0.071944	0.027007	0.033324	0.24746	0.16696	0.093623	0.057202
																										0.040339	0.085421	0.039143	0.041157	0.24746	0.16696	0.093623	0.057202
																										0.036027	0.066184	0.0297	0.033906	0.091618	0.068755	0.084674	0.059792
																										0.067906	0.048508	0.048407	0.10487	0.077348	0.17055	0.12666	0.060164
																										0.044275	0.077039	0.048622	0.050423	0.087184	0.10548	0.033928	0.025744
																										0.039006	0.17323	0.065515	0.050909	1.8022	1.2613	0.89639	0.60311
																										0.073732	0.29483	0.11359	0.083694	0.18087	0.090448	0.055684	0.26726
																										0.013865	0.069063	0.0098596	0.023556	0.27429	0.070801	0.069298	0.014406
																										0.0094361	0.079079	0.011353	0.0058018	0.073073	0.12521	0.036124	0.045314
																										0.044285	0.062016	0.040343	0.045322	1.049	0.54889	0.053514	0.06693
																										0.031225	0.033553	0.019789	0.087239	1.3838	1.9909	1.6106	1.4253
																										0.075342	0.059797	0.068057	0.14603	0.2256	0.18383	0.075308	0.19147
																										0.019383	0.0681	0.033672	0.023208	0.095526	0.060881	0.15576	0.055827
																										0.16613	0.17476	0.11694	0.038612	0.081034	0.018539	0.021411	0.0070656
																										0.069751	0.066931	0.054073	0.061599	0.44034	0.31424	0.17002	0.3726
																										0.1038	0.10602	0.044903	0.058799	0.59979	0.10384	0.050401	0.086908
																										0.57423	0.49765	0.30392	0.13648	0.041901	0.14126	0.05506	0.0087428
																										0.22819	0.071043	0.030572	0.066199	0.15382	0.13404	0.10613	0.036532
																										0.17535	0.13927	0.087759	0.073926	0.1414	0.069783	0.0066325	0.064727
																										0.12157	0.063447	0.035477	0.029048	0.15888	0.071248	0.050748	0.13473
																										0.080541	0.081378	0.051334	0.04833	0.76499	0.81556	0.28446	0.28675
																										0.087086	0.080615	0.043076	0.03527	0.084505	0.15173	0.086822	0.016665
																										0.31309	0.099692	0.12733	0.18974	0.059247	0.034116	0.025105	0.068442
																										0.08795	0.091074	0.07376	0.066775	0.20648	0.084851	0.14716	0.068269
																										0.10866	0.048597	0.028073	0.054444	0.26814	0.022493	0.033962	0.067989
																										0.088986	0.079538	0.046199	0.06432	0.31152	0.48929	0.14685	0.055288
																										0.071302	0.058072	0.03173	0.029346	0.31152	0.48929	0.14685	0.055288
																										0.096024	0.095603	0.055526	0.041225	0.10705	0.061478	0.11369	0.26331
																										0.18519	0.12508	0.088743	0.10781	0.10776	0.17846	0.1766	0.31381
																										0.13385	0.10501	0.057005	0.028917	0.30481	0.35019	0.38255	0.4139
																										0.097935	0.055011	0.059498	0.040412	0.17586	0.17509	0.18636	0.29754
																										0.1011	0.091412	0.070892	0.053895	0.056045	0.087501	0.0694	0.078952
																										0.060287	0.06394	0.036984	0.036129	0.085521	0.073955	0.095992	0.39545
																										0.15256	0.1402	0.05848	0.06358	0.082127	0.446	0.23428	0.1659
																										0.078996	0.087033	0.040552	0.040357	0.053933	0.046821	0.052693	0.070476
																										0.47648	0.24291	0.32457	0.23192	0.1038	0.22868	0.36296	0.65155
																										0.12851	0.095764	0.051579	0.029246	0.11453	0.20892	0.15766	0.18929
																										0.7687	0.33687	0.11384	0.026195	0.055918	0.082727	0.062426	0.073489
																										0.12015	0.0031783	0.0055328	-0.00052073	0.089482	0.11067	0.19118	0.30698
																										0.2024	0.05511	0.017398	0.0060936	0.070439	0.11341	0.037286	0.05361
																										0.06066	0.036539	0.016574	0.02505	0.06469	0.061087	0.055043	0.078999
																										0.33583	0.17033	0.06234	0.029068	0.059166	0.12837	0.08427	0.23621
																										0.1031	0.048409	0.018678	0.009611	0.063541	0.075742	0.10256	0.075842
																										0.090685	0.054764	0.038065	0.017495	0.060902	0.073346	0.05737	0.050883
																										1.1821	0.57445	0.12971	0.069604	0.15571	0.23951	0.21317	0.41708
																										1.4684	0.36934	0.1499	0.02677	0.063085	0.059081	0.074464	0.047566
																										0.39291	0.49887	0.15006	0.037303	0.02929	0.062301	0.073543	0.038837
																										0.094	0.019622	0.01649	0.0060717	0.095264	0.10771	0.12508	0.092376
																										0.28864	0.062933	0.052234	0.025511	0.052329	0.1112	0.11827	0.089334
																										0.1018	0.035967	0.011019	0.0076346	0.073018	0.06591	0.14069	0.060381
																										0.071149	0.04758	0.051895	0.033446	0.078848	0.36585	0.12284	0.089986
																										0.12003	0.065823	0.048151	0.079814	0.073953	0.11558	0.067005	0.078471
																										0.092192	0.076027	0.067658	0.065486	0.09733	0.063538	0.055602	0.2076
																										0.091918	0.08047	0.066344	0.072529	0.055738	0.099909	0.050247	0.065427
																										0.26342	0.078377	0.14293	0.18345	0.057446	0.057092	0.1686	0.065918
																										0.066877	0.057514	0.056085	0.053504	0.062161	0.074646	0.057053	0.063732
																										0.10601	0.13516	0.054953	0.071103	0.10567	0.090434	0.14163	0.16132
																										0.062026	0.044209	0.060541	0.048137	0.057575	0.067387	0.057698	0.079566
																										0.064312	0.023033	0.026667	0.058137	0.047961	0.066585	0.031663	0.037892
																										0.077208	0.066113	0.042456	0.05451	0.056662	0.049145	0.047265	0.06355
																										0.082984	0.041214	0.04874	0.060725	0.056662	0.049145	0.047265	0.06355
																										0.066359	0.044325	0.032866	0.047907	0.056662	0.049145	0.047265	0.06355
																										0.12905	0.031691	0.081564	0.044862	0.051448	0.063825	0.050018	0.036992
																										0.067613	0.085582	0.04899	0.040422	0.051448	0.063825	0.050018	0.036992
																										0.13263	0.089238	0.075578	0.058748	0.02475	0.059951	0.19421	0.04324
																										0.10201	0.12113	0.086399	0.083877	0.025882	0.086244	0.15988	1.1126
																										0.13092	0.053939	0.07014	0.092976	0.052653	0.056657	0.081037	0.14472
																										0.073979	0.052524	0.051285	0.060165	0.036397	0.041273	0.056176	0.090502
																										0.075556	0.025879	0.057213	0.029045	0.12425	0.18433	0.41104	0.15501
																										0.094762	0.040437	0.064043	0.06555	0.042898	0.050209	0.040573	0.083132
																										0.084182	0.0538	0.045811	0.033788	0.017039	0.09935	0.023575	0.0071549
																										0.13485	0.076544	0.043052	0.053767	0.13285	0.13028	0.22517	0.11819
																										0.12746	0.040402	0.045468	0.031849	0.0098913	0.070186	0.019309	0.013303
																										0.099892	0.025344	0.038853	0.027339	0.063671	0.13206	0.060152	0.023011
																										0.067237	0.047808	0.037598	0.0324	0.02717	0.071944	0.027007	0.033324
																										0.10077	0.05971	0.094351	0.05012	0.040339	0.085421	0.039143	0.041157
																										0.29216	0.12673	0.13036	0.22621	0.042325	0.066433	0.040006	0.037714
																										0.16434	0.19873	0.13264	0.091561	0.060407	0.057084	0.049922	0.099289
																										0.37257	0.33347	0.016957	0	0.091352	0.06346	0.074195	0.11349
																										0.086911	0.062406	0.046395	0.058834	0.089324	0.13359	0.067409	0.067042
																										0.10252	0.11856	0.062713	0.058764	0.066126	0.055841	0.041863	0.1118
																										0.08123	0.060467	0.074976	0.068455	0.056909	0.23921	0.11988	0.075781
																										0.09092	0.052244	0.07327	0.047381	0.046112	0.049488	0.067137	0.038334
																										0.11475	0.068989	0.058275	0.086628	0.12861	0.15238	0.48498	0.71768
																										0.57073	0.63538	0.43722	0.50401	0.75684	1.1184	1.9168	2.1249
																										0.22632	0.11443	0.11131	0.08579	0.061927	0.094251	0.0608	0.055557
																										0.069498	0.063009	0.050476	0.04947	0.033903	0.083448	0.029284	0.029672
																										0.17861	0.082789	0.17662	0.13395	0.050102	0.049122	0.10345	0.23506
																										0.50371	0.39949	0.25991	0.16609	0.039437	0.11657	0.030335	0.033995
																										0.076361	0.065762	0.078678	0.052997	0.02121	0.11851	0.044347	0.013373
																										0.065666	0.045162	0.052537	0.053149	0.038305	0.039346	0.036442	0.12686
																										0.096557	0.052205	0.087637	0.039923	0.075342	0.059797	0.068057	0.14603
																										0.11524	0.084325	0.074712	0.11108	0.036663	0.050016	0.03696	0.090668
																										0.087903	0.074194	0.038557	0.052828	0.076226	0.082269	0.10525	0.15133
																										0.090545	0.043605	0.057378	0.064411	0.04773	0.042312	0.036448	0.11646
																										0.14583	0.060249	0.082656	0.085875	0.068444	0.058474	0.061565	0.15888
																										0.07832	0.012582	0.012541	0.0033079	0.092781	0.17545	0.094537	0.11168
																										0.34049	0.026731	0.091749	0.068541	0.082566	0.29737	0.086871	0.11007
																										0.72797	0.67769	0.54567	0.4917	0.023742	0.076453	0.031921	0.026106
																										0.11726	0.023927	0.0093889	0.015899	0.082368	0.067906	0.067256	0.16075
																										0.092333	0.020548	0.01439	0.015694	0.026493	0.024307	0.021119	0.14852
																										0.1634	0.018108	0.013666	0.0059854	0.035513	0.04495	0.032045	0.090915
																										0.12353	0.059435	0.036126	0.016425	0.082646	0.070802	0.070033	0.14345
																										0.071612	0.062558	-0.004654	0.081323	0.080236	0.051098	0.045301	0.051707
																										0.18991	0.16632	0.037273	0.0092301	0.081029	0.057685	0.028564	0.011059
																										0.11763	0.056568	0.059097	0.059761	0.1038	0.10602	0.044903	0.058799
																										0.065884	0.08591	0.043994	0.038176	0.097829	0.079325	0.047694	0.056882
																										0.059091	0.062208	0.037093	0.034297	0.08795	0.091074	0.07376	0.066775
																										0.065215	0.055938	0.046967	0.035192	0.10866	0.048597	0.028073	0.054444
																										0.055222	0.043157	0.061247	0.046448	0.12356	0.12288	0.11261	0.11978
																										0.32904	0.24705	0.13717	0.086503	0.1038	0.10602	0.044903	0.058799
																										0.2132	0.051297	0.067635	0.039572	0.29807	0.18744	0.20707	0.059351
																										0.39609	0.23915	0.18696	0.16966	0.094353	0.060991	0.039949	0.06232
																										0.11224	0.052436	0.032882	0.034118	0.1038	0.10602	0.044903	0.058799
																										0.11207	0.080272	0.10189	0.11247	0.1038	0.10602	0.044903	0.058799
																										0.058544	0.079212	0.03605	0.041559	0.17127	0.098106	0.086357	0.047262
																										0.16093	0.1476	0.10529	0.11804	0.06681	0.067074	0.056195	0.04673
																										0.060494	0.056898	0.045932	0.044049	0.43864	0.39318	0.38778	0.29111
																										0.1516	0.12458	0.087652	0.09087	0.27953	0.28474	0.1921	0.18973
																										0.072528	0.053517	0.044728	0.048218	0.063658	0.060797	0.044812	0.046297
																										0.18969	0.077341	0.090653	0.063051	0.12035	0.13008	0.088637	0.072832
																										0.86814	0.27934	0.23609	0.52613	0.072445	0.073088	0.053962	0.037809
																										0.063238	0.099575	0.037469	0.029449	0.19704	0.16865	0.096844	0.14495
																										1.5008	0.79413	0.44858	0.59179	0.14565	0.064703	0.038004	0.10221
																										0.11253	0.093154	0.055985	0.062308	0.13594	0.13977	0.073125	0.080939
																										0.20606	0.11203	0.049934	0.062454	0.065027	0.060155	0.052148	0.039064
																										0.26556	0.1994	0.11442	0.12279	0.34529	0.17278	0.10046	0.092671
																										0.14165	0.065446	0.061166	0.053309	0.083177	0.063893	0.057953	0.054582
																										0.23228	0.15994	0.057615	0.050171	0.11333	0.12671	0.065834	0.058361
																										0.077712	0.018551	0.0090193	0.035704	0.076717	0.07033	0.054279	0.065949
																										0.087301	0.026994	0.016372	0.0070851	0.13502	0.091955	0.066584	0.050275
																										0.24154	0.11771	0.0099239	0.035676	0.070444	0.060723	0.041308	0.067223
																										0.20359	0.055925	0.01017	0.0038791	0.3615	0.17247	0.19237	0.14112
																										0.035566	0.060054	0.018379	0.030561	0.49438	0.35128	0.25334	0.12376
																										0.72543	0.042358	0.027605	0.030449	0.10174	0.10908	0.042997	0.034282
																										0.063361	0.051656	0.030978	0.016866	0.49438	0.35128	0.25334	0.12376
																										0.064264	0.051519	0.028032	0.028004	0.10174	0.10908	0.042997	0.034282
																										0.13398	0.099475	0.030369	0.017726	0.49438	0.35128	0.25334	0.12376
																										1.4386	1.091	0.2998	0.12172	0.10174	0.10908	0.042997	0.034282
																										0.065715	0.031316	0.034069	0.076576	0.087281	0.088923	0.05084	0.028834
																										0.063683	0.042075	0.032018	0.026043	0.087281	0.088923	0.05084	0.028834
																										0.23837	0.09621	0.052868	0.098205	0.25119	0.25063	0.126	0.043071
																										0.066767	0.059102	0.058399	0.081738	0.8391	0.8269	0.38882	0.10808
																										0.046295	0.070566	0.038668	0.032886	0.49289	0.28409	0.17256	0.058659
																										0.11859	0.045525	0.045482	0.082083	0.3042	0.16333	0.043402	0.099879
																										0.33034	0.13557	0.038103	0.065049	0.20461	0.23555	0.075198	0.034833
																										0.20814	0.11451	0.083205	0.15836	0.11374	0.022785	0.012904	0.01076
																										0.050776	0.044032	0.0617	0.037892	0.15397	0.057797	0.027077	0.0081424
																										0.12716	0.069142	0.075999	0.068878	0.14264	0.058997	0.039694	0.021097
																										0.093925	0.054714	0.053626	0.046055	0.076412	0.041473	0.046805	0.013995
																										0.15917	0.10337	0.098395	0.111	0.16248	0.080951	0.019667	0.0094223
																										1.4114	0.33124	0.10427	0.06501	0.11646	0.10406	0.010793	0.030821
																										0.4007	0.25875	0.2009	0.18236	0.10308	0.082748	0.045596	0.034071
																										1.4144	0.2985	0.31663	0.3001	0.32062	0.09829	0.017683	0.11508
																										0.05621	0.036547	0.061215	0.081421	0.064593	0.031034	0.012902	0.0078447
																										0.12023	0.0098011	0.006007	0.0099696	0.13334	0.091367	0.10599	0.076669
																										0.085036	0.035697	0.013322	0.0060086	0.2975	0.1563	0.081229	0.04826
																										0.16144	0.018574	0.0074924	0.011246	0.10711	0.023087	0.030475	0.047909
																										0.1536	0.0071682	0.0024948	0.0036567	0.088394	0.044768	0.026256	0.028813
																										0.21284	0.028968	0.0042615	0.007419	0.090507	0.035611	0.029578	0.025845
																										0.1125	0.034462	0.0072405	0.010237	0.30993	0.055784	0.11405	0.067591
																										0.082032	0.022593	0.0083074	0.0053861	0.077757	0.044048	0.04047	0.040486
																										0.10203	0.024101	0.0028984	0.0011959	0.067613	0.085582	0.04899	0.040422
																										0.063617	0.029529	0.023642	0.013362	0.12746	0.040402	0.045468	0.031849
																										0.71712	0.27636	0.076012	0.076371	0.099892	0.025344	0.038853	0.027339
																										0.34128	0.025606	0.019554	0.010622	0.067237	0.047808	0.037598	0.0324
																										0.052937	0.09337	0.044021	0.046305	0.10077	0.05971	0.094351	0.05012
																										0.065425	0.030545	0.028943	0.024814	0.053436	0.065156	0.041973	0.048127
																										0.40334	0.15904	0.17072	0.31519	0.1589	0.098066	0.076386	0.065934
																										0.16917	0.10395	0.11532	0.12799	0.10848	0.046152	0.080665	0.094755
																										0.076896	0.056937	0.060474	0.051	0.10826	0.048478	0.062072	0.071623
																										0.1142	0.087814	0.059472	0.039784	0.097518	0.05706	0.047824	0.092619
																										0.12982	0.080738	0.052605	0.045582	0.097518	0.05706	0.047824	0.092619
																										0.065688	0.049947	0.047771	0.036098	0.067613	0.085582	0.04899	0.040422
																										0.070641	0.069784	0.040027	0.042513	0.091403	0.05314	0.067117	0.04539
																										0.15212	0.098843	0.061713	0.087047	0.23168	0.13743	0.067371	0.10239
																										0.071822	0.044399	0.041338	0.03243	0.1062	0.046972	0.03865	0.024146
																										0.166	0.095112	0.06317	0.067891	0.067613	0.085582	0.04899	0.040422
																										0.19847	0.13081	0.10476	0.1189	0.067613	0.085582	0.04899	0.040422
																										0.17874	0.11116	0.066531	0.057774	0.071149	0.04758	0.051895	0.033446
																										0.1205	0.07871	0.051935	0.051488	0.098771	0.12573	0.067788	0.045089
																										0.10714	0.049369	0.049407	0.046949	0.13436	0.065373	0.08743	0.095548
																										0.21481	0.14629	0.076078	0.058297	0.10208	0.13171	0.053995	0.063957
																										0.14062	0.082849	0.085314	0.055622	0.10871	0.075007	0.049024	0.096847
																										0.1179	0.076219	0.047336	0.047009	0.092303	0.069363	0.087702	0.063137
																										0.077711	0.054134	0.044975	0.039164	0.14103	0.065852	0.069876	0.11166
																										0.33488	0.10352	0.059132	0.084909	0.066167	0.058412	0.055387	0.039771
																										0.22243	0.14392	0.034812	0.059903	0.16986	0.18825	0.11231	0.13291
																										0.097506	0.066941	0.060966	0.056956	0.09656	0.11035	0.087095	0.075948
																										0.15802	0.067485	0.033571	0.027103	0.42187	0.5988	0.33126	0.12665
																										0.10845	0.067771	0.055489	0.07062	0.15768	0.068039	0.092162	0.060246
																										0.15787	0.08412	0.056997	0.044865	0.11434	0.070868	0.065041	0.10658
																										0.11389	0.085133	0.047148	0.041857	0.12461	0.084236	0.079141	0.069787
																										0.2084	0.16421	0.079467	0.068718	0.21322	0.063237	0.1301	0.12401
																										0.17658	0.077301	0.022856	0.034901	0.085117	0.065558	0.085167	0.059686
																										0.22358	0.17817	0.078311	0.077426	0.19161	0.081602	0.13463	0.072773
																										0.14877	0.08942	0.056216	0.065966	0.11094	0.073773	0.045236	0.057258
																										0.30763	0.041162	0.041121	0.030596	0.061436	0.046799	0.053081	0.05823
																										0.1657	0.11916	0.10645	0.096382	0.081019	0.037546	0.064317	0.061099
																										0.14061	0.076768	0.04725	0.043557	0.22196	0.071643	0.1355	0.075596
																										0.1116	0.073736	0.065067	0.044071	0.08897	0.060323	0.056384	0.077032
																										0.11315	0.029857	0.025228	0.030518	0.059401	0.065993	0.040388	0.042831
																										0.18829	0.13364	0.094858	0.06713	0.083238	0.09998	0.070567	0.048108
																										0.089337	0.067811	0.06827	0.055802	0.079956	0.060223	0.049606	0.038006
																										0.18051	0.14141	0.11413	0.12399	0.36858	0.21132	0.16046	0.12039
																										0.11019	0.093701	0.062735	0.060248	0.075891	0.0813	0.068027	0.063433
																										0.24277	0.13425	0.099952	0.06425	0.66508	0.86497	0.28574	0.26762
																										0.070978	0.036952	0.029425	0.028072	0.12666	0.056335	0.051206	0.047155
																										0.22319	0.088668	0.053724	0.03924	0.056218	0.062994	0.036059	0.027201
																										0.10995	0.07061	0.043515	0.035731	0.076032	0.069454	0.058029	0.053772
																										0.13135	0.068132	0.065264	0.04142	0.07046	0.045424	0.063367	0.053118
																										0.12399	0.054144	0.066929	0.038607	0.90189	0.34767	0.61326	0.59008
																										0.16183	0.065874	0.050508	0.0394	0.076319	0.045847	0.04918	0.057085
																										0.12887	0.09373	0.050574	0.044661	0.08281	0.099685	0.043595	0.050478
																										0.1948	0.080545	0.054746	0.06602	0.19677	0.060247	0.12508	0.1105
																										0.10956	0.062246	0.044739	0.03203	0.30566	0.12067	0.19465	0.11898
																										0.12147	0.054185	0.046533	0.033845	0.18154	0.27899	0.071779	0.042096
																										0.062497	0.028252	0.017683	0.0091799	0.21154	0.25833	0.046836	0.12988
																										0.11779	0.0097022	0.0088229	0.0023921	0.29956	0.15446	0.10849	0.19121
																										0.08693	0.023269	0.0082247	0.0083636	0.19473	0.15549	0.08155	0.081806
																										0.17561	0.048989	0.039899	0.028289	0.10759	0.065833	0.026602	0.05472
																										0.090216	0.017892	0.0076628	0.0095212	0.085518	0.063221	0.04945	0.042232
																										0.065792	0.030796	0.0099751	0.0050484	0.38863	0.10916	0.13842	0.050556
																										0.31703	0.013361	0.017067	0.014529	0.34393	0.084081	0.05448	0.013544
																										0.13567	0.10164	0.024655	0.01725	0.37402	0.05336	0.039699	0.0078699
																										0.19833	0.052176	0.021852	0.0097004	0.10582	0.045615	0.024957	0.021987
																										0.078738	0.031293	0.02076	0.014862	0.48586	0.41378	0.46714	0.37159
																										0.16275	0.021042	0.010029	0.0095783	0.068499	0.055353	0.061632	0.065768
																										0.075381	0.019966	0.012209	0.0117	0.1111	0.034917	0.068496	0.0287
																										0.083148	0.0095399	0.015368	0.0094343	0.11952	0.0096443	0.013236	0.015568
																										0.11508	0.021902	0.011977	0.0078937	0.17348	0.036275	0.096141	0.034333
																										0.071905	0.055163	0.037219	0.017521	0.055389	0.081404	0.011584	0.013343
																										0.083308	0.021556	0.024024	0.014571	0.071181	0.11236	0.016461	0.013506
																										0.074637	0.047018	0.0068087	0.0029128	0.060999	0.0092203	0.015881	0.011102
																										0.085222	0.004712	0.003701	0.0047511	0.1796	0.032511	0.060259	0.029123
																										0.38711	0.24909	0.024832	0.010771	0.068066	0.096125	0.028976	0.019718
																										0.087535	0.048247	0.034279	0.031003	0.11905	0.062273	0.077119	0.044351
																										0.082619	0.05636	0.080489	0.059478	0.17183	0.055702	0.021899	0.025381
																										0.23044	0.079533	0.073066	0.03765	0.14853	0.053659	0.034164	0.012965
																										0.10602	0.070574	0.070374	0.06088	0.050661	0.12654	0.020854	0.055601
																										0.077876	0.058872	0.047979	0.040694	0.061975	0.081962	0.045202	0.041802
																										0.097336	0.05777	0.047466	0.04838	0.059652	0.10547	0.054415	0.051855
																										0.064891	0.046584	0.049086	0.046365	0.055069	0.066001	0.041096	0.051153
																										0.10937	0.049969	0.046473	0.065608	0.086185	0.051115	0.067187	0.058498
																										0.10012	0.06904	0.045993	0.092499	0.086185	0.051115	0.067187	0.058498
																										0.1543	0.061084	0.072291	0.074095	0.39997	0.22044	0.12901	0.18384
																										0.092921	0.048057	0.045262	0.066787	0.10966	0.055036	0.049885	0.060062
																										0.083371	0.060681	0.078807	0.063493	0.10831	0.14367	0.10227	0.081452
																										0.087526	0.041012	0.038113	0.051173	0.10147	0.16289	0.096302	0.077415
																										0.062326	0.036678	0.043617	0.041005	0.089813	0.15845	0.059743	0.079583
																										0.12086	0.061872	0.046821	0.057052	0.055344	0.070236	0.048122	0.046231
																										0.076496	0.02364	0.038595	0.03128	0.7104	0.55077	0.60424	0.44778
																										0.085633	0.060811	0.056984	0.06695	0.16376	0.11001	0.074313	0.090422
																										0.065049	0.0352	0.03928	0.049853	0.077692	0.031923	0.070685	0.082854
																										0.20416	0.11028	0.038912	0.065445	0.3173	0.17651	0.15362	0.1083
																										0.11195	0.05072	0.062677	0.055825	0.13862	0.067698	0.10077	0.14474
																										0.071842	0.050161	0.03479	0.048345	0.06234	0.087781	0.034607	0.038003
																										0.12051	0.048522	0.072123	0.068675	0.28619	0.082842	0.071708	0.1401
																										0.1018	0.059546	0.056987	0.052845	0.12358	0.041837	0.017761	0.021102
																										0.26816	0.13868	0.15747	0.10536	0.10978	0.195	0.054738	0.02874
																										0.14614	0.083123	0.082246	0.12038	0.077622	0.0161	0.018222	0.039645
																										0.21299	0.11495	0.054871	0.065767	0.21884	0.061096	0.033278	0.024053
																										0.12417	0.077291	0.046972	0.05373	0.073117	0.031977	0.023829	0.022447
																										1.1246	0.57269	0.32844	0.27168	0.17985	0.049612	0.019147	0.020043
																										0.13995	0.065824	0.042613	0.031322	0.14145	0.082693	0.04377	0.03303
																										0.17183	0.05643	0.065284	0.035272	0.063384	0.019094	0.020548	0.03822
																										0.068828	0.023168	0.030944	0.026973	0.085414	0.036385	0.020473	0.028909
																										0.65841	0.2027	0.062407	0.037672	0.077227	0.03147	0.031425	0.028315
																										0.26668	0.10268	0.11636	0.06086	0.33034	0.13557	0.038103	0.065049
																										0.2699	0.096645	0.043517	0.047416	0.10119	0.073143	0.05757	0.2097
																										0.066708	0.044767	0.041373	0.060128	0.23837	0.09621	0.052868	0.098205
																										0.14901	0.057172	0.062298	0.034547	0.20154	0.29872	0.17624	0.19526
																										0.44147	0.24144	0.25202	0.2839	0.076274	0.072857	0.063093	0.09836
																										0.093593	0.062191	0.067775	0.067795	0.069598	0.051329	0.05889	0.082814
																										1.1027	0.38382	0.42738	0.4039	0.36315	0.13126	0.1429	0.12378
																										0.080291	0.029534	0.049035	0.045917	0.052362	0.042902	0.043701	0.063007
																										0.13117	0.052614	0.044409	0.028963	0.16753	0.12386	0.126	0.1221
																										0.090808	0.12106	0.057721	0.044869	0.068039	0.038348	0.038495	0.052349
																										0.11632	0.06606	0.072769	0.075856	0.19414	0.10864	0.068991	0.086547
																										0.085037	0.022936	0.029506	0.029522	0.063243	0.092636	0.047887	0.048697
																										0.099484	0.074848	0.072924	0.085111	0.12684	0.12484	0.09775	0.21744
																										0.15338	0.07593	0.084079	0.041235	0.12096	0.036556	0.047769	0.051758
																										0.28102	0.089519	0.058726	0.048042	0.26413	0.054924	0.035238	0.016052
																										0.17106	0.084905	0.097732	0.13746	0.0566	0.056592	0.066314	0.047673
																										0.06962	0.044652	0.04378	0.025637	0.07147	0.033167	0.0092665	0.0067124
																										0.19105	0.13437	0.087594	0.068828	0.28789	0.057975	0.044789	0.036114
																										0.094601	0.068777	0.049343	0.073565	0.047974	0.022812	0.02266	0.073451
																										0.15721	0.055807	0.083518	0.049029	0.24595	0.072555	0.04253	0.056255
																										0.20422	0.04346	0.072753	0.046476	0.13815	0.055058	0.037309	0.054655
																										0.092938	0.071133	0.07549	0.045449	0.65173	0.084337	0.017525	0.01314
																										0.099822	0.027316	0.0463	0.0063842	0.040592	0.075989	0.038577	0.046189
																										0.067206	0.010993	0.0016021	0.0024664	0.14517	0.079791	0.074543	0.11175
																										0.15091	0.040121	0.040745	0.041983	0.066631	0.082893	0.069864	0.11771
																										0.23785	0.070681	0.0086023	0.0084954	0.13763	0.22969	0.081827	0.083804
																										0.080383	0.030375	0.0073743	0.0089695	0.071528	0.086753	0.066531	0.062071
																										0.38964	0.11583	0.011085	0.0053302	0.046699	0.18824	0.046632	0.033853
																										0.11791	0.01158	0.011544	0.0061184	0.13672	0.059724	0.054612	0.049095
																										0.59492	0.22084	0.077579	0.038395	0.02763	0.025208	0.042462	0.12303
																										0.10199	0.042965	0.029127	0.019198	0.016658	0.02021	0.029854	0.075616
																										0.15181	0.062007	0.037331	0.02002	0.42078	0.14885	0.03764	0.053004
																										0.080815	0.050775	0.040904	0.031291	0.18045	0.090771	0.019777	0.017432
																										0.09176	0.038908	0.030452	0.032179	0.077711	0.054134	0.044975	0.039164
																										0.066059	0.015838	0.017601	0.012615	0.33488	0.10352	0.059132	0.084909
																										0.06343	0.022536	0.017832	0.0093276	0.10616	0.063907	0.045585	0.053082
																										0.61899	0.16992	0.036812	0.016622	0.11389	0.085133	0.047148	0.041857
																										0.24578	0.063686	0.07963	0.061028	0.2084	0.16421	0.079467	0.068718
																										0.075531	0.061261	0.062944	0.059798	0.17658	0.077301	0.022856	0.034901
																										1.0939	1.6049	0.94926	0.74831	0.22358	0.17817	0.078311	0.077426
																										0.072287	0.015951	0.0091701	0.0070548	0.14877	0.08942	0.056216	0.065966
																										0.11734	0.012337	0.01291	0.0080797	0.30763	0.041162	0.041121	0.030596
																										1.0566	0.35203	0.074276	0.012183	0.1657	0.11916	0.10645	0.096382
																										0.44528	0.03665	0.022134	0.029847	0.099713	0.10077	0.075426	0.058183
																										0.07079	0.017635	0.013808	0.0081699	0.38312	0.34695	0.13623	0.16353
																										0.098235	0.046013	0.032269	0.032929	0.077711	0.054134	0.044975	0.039164
																										0.19725	0.092961	0.052322	0.05721	0.33488	0.10352	0.059132	0.084909
																										0.11481	0.066565	0.039092	0.02896	0.21049	0.070588	0.048967	0.038922
																										0.066197	0.015033	0.0086009	0.0060641	0.12387	0.07564	0.031603	0.033836
																										0.27289	0.046542	0.024697	0.019523	0.081279	0.04278	0.035423	0.032897
																										0.15131	0.061765	0.044535	0.037936	0.077711	0.054134	0.044975	0.039164
																										0.095542	0.043575	0.041726	0.041241	0.33488	0.10352	0.059132	0.084909
																										0.11245	0.045652	0.035825	0.037121	0.077711	0.054134	0.044975	0.039164
																										0.065972	0.039701	0.029251	0.029251	0.33488	0.10352	0.059132	0.084909
																										0.090475	0.032384	0.030114	0.030114	0.1142	0.087814	0.059472	0.039784
																										0.10242	0.043312	0.043312	0.051942	0.12982	0.080738	0.052605	0.045582
																										0.11819	0.071127	0.07171	0.062675	0.11086	0.11072	0.068999	0.084671
																										0.20604	0.086532	0.050749	0.033855	0.33033	0.21668	0.055375	0.066604
																										0.09466	0.055672	0.041453	0.048846	0.21129	0.12504	0.058795	0.070677
																										0.17856	0.059375	0.058687	0.042428	0.069589	0.058604	0.039887	0.034095
																										0.12917	0.071055	0.056149	0.047279	0.10538	0.077877	0.079145	0.069422
																										0.16807	0.084806	0.053468	0.061417	0.23157	0.070017	0.086943	0.070318
																										0.13446	0.039879	0.050685	0.051336	0.2264	0.16351	0.10228	0.11392
																										0.1497	0.067418	0.052811	0.041079	0.99756	0.23299	0.090394	0.045774
																										0.19384	0.061723	0.045295	0.053086	0.21735	0.085712	0.049471	0.055708
																										0.080631	0.03609	0.030873	0.034593	0.17348	0.083232	0.086342	0.08594
																										0.13125	0.024622	0.044622	0.043261	0.13659	0.15666	0.061865	0.062511
																										0.35353	0.044519	0.089381	0.10552	0.1819	0.12386	0.050198	0.067707
																										0.076255	0.042859	0.050022	0.043171	0.12373	0.09498	0.078143	0.063667
																										0.097278	0.031011	0.04299	0.032415	0.10428	0.095472	0.080666	0.074175
																										0.068067	0.031339	0.035342	0.037207	0.31367	0.14479	0.12362	0.13169
																										0.09821	0.040932	0.033747	0.048472	0.060646	0.058572	0.046523	0.049541
																										0.088856	0.058264	0.045401	0.049665	0.1688	0.075843	0.057233	0.063407
																										0.063686	0.037109	0.030157	0.033549	0.095646	0.082116	0.066255	0.053229
																										0.11302	0.029518	0.039403	0.034917	0.088532	0.079482	0.053807	0.063044
																										0.14552	0.064767	0.078253	0.061914	0.087091	0.062507	0.036954	0.042552
																										0.071526	0.029973	0.026224	0.025364	0.44237	0.31668	0.13507	0.092614
																										0.11633	0.056209	0.058235	0.047464	0.17858	0.13507	0.062729	0.041093
																										0.24613	0.065074	0.057046	0.079933	0.27841	0.033078	0.018284	0.0089517
																										0.094371	0.048842	0.039246	0.034973	0.10608	0.043961	0.026422	0.016394
																										0.087805	0.028122	0.02642	0.024656	0.25989	0.1293	0.058919	0.0098499
																										0.18629	0.074326	0.064998	0.054521	0.066787	0.057323	0.04587	0.035184
																										0.08386	0.051677	0.044175	0.039021	0.12186	0.031018	0.01787	0.011046
																										0.2519	0.17507	0.092014	0.10114	0.13271	0.034432	0.019404	0.024289
																										0.091485	0.034697	0.029692	0.025384	0.088604	0.045885	0.011977	0.015284
																										0.15517	0.076558	0.063228	0.07251	0.12479	0.078907	0.038117	0.035384
																										0.18974	0.089889	0.038046	0.032267	0.088312	0.052529	0.014166	0.0081552
																										0.16418	0.044669	0.026252	0.026916	0.063053	0.018761	0.0060388	0.01015
																										0.10138	0.046196	0.035665	0.038349	0.065343	0.021224	0.012377	0.014268
																										0.10423	0.039231	0.032833	0.042234	0.13536	0.058991	0.037243	0.023962
																										0.096145	0.0091603	0.0065087	0.00758	0.14725	0.083569	0.081013	0.099503
																										0.19179	0.017269	0.018765	0.011575	0.066692	0.015916	0.016359	0.012278
																										0.13913	0.0105	0.0064575	0.0059073	0.065049	0.0352	0.03928	0.049853
																										0.075835	0.015729	0.012847	0.0074959	0.65841	0.2027	0.062407	0.037672
																										0.18433	0.029888	0.022173	0.018211	0.26668	0.10268	0.11636	0.06086
																										0.10332	0.01946	0.0096641	0.0071221	0.2699	0.096645	0.043517	0.047416
																										0.071629	0.013071	0.011616	0.0092878	0.070296	0.038386	0.037782	0.047528
																										0.13726	0.01812	0.015511	0.01273	0.07951	0.05282	0.050512	0.064125
																										0.11343	0.033291	0.013937	0.013476	0.14237	0.036775	0.026797	0.042042
																										0.084112	0.02605	0.019496	0.011682	0.14028	0.056562	0.046445	0.078301
																										0.076366	0.026362	0.029603	0.015079	0.066343	0.051419	0.058182	0.045564
																										0.064624	0.012112	0.015689	0.0048357	0.14028	0.056562	0.046445	0.078301
																										0.13158	0.0060038	0.0053714	0.0051229	0.066343	0.051419	0.058182	0.045564
																										0.060545	0.0086296	0.0074298	0.0057104	0.065049	0.0352	0.03928	0.049853
																										0.06676	0.017578	0.020059	0.02619	0.094065	0.047596	0.031237	0.026286
																														0.072797	0.045667	0.038577	0.056301
																														0.080545	0.043594	0.043687	0.040402
																														0.15206	0.066596	0.075746	0.084572
																														0.18245	0.12361	0.14379	0.1266
																														0.31116	0.10373	0.12505	0.14401
																														0.065049	0.0352	0.03928	0.049853
																														0.065049	0.0352	0.03928	0.049853
																														0.087535	0.048247	0.034279	0.031003
																														0.1173	0.084	0.091387	0.078465
																														0.14722	0.10831	0.072589	0.12013
																														0.19103	0.06743	0.056342	0.093687
																														0.072503	0.054277	0.049533	0.060548
																														0.098012	0.078853	0.0637	0.083705
																														0.10805	0.04834	0.050737	0.074734
																														0.062354	0.0463	0.046616	0.050741
																														0.067156	0.046047	0.034181	0.057119
																														0.31419	0.12105	0.072623	0.016735
																														0.080918	0.043361	0.057943	0.042577
																														0.14203	0.067255	0.082234	0.046152
																														0.17154	0.083819	0.095961	0.061346
																														0.089399	0.061346	0.051777	0.037613
																														0.094187	0.049819	0.042266	0.071394
																														0.24748	0.075569	0.056255	0.074905
																														0.129	0.076214	0.054405	0.031739
																														0.070633	0.044272	0.046839	0.035276
																														0.07673	0.038585	0.050093	0.047061
																														0.15564	0.090118	0.0518	0.055435
																														0.088004	0.048632	0.058556	0.043282
																														0.34195	0.44009	0.078923	0.081396
																														0.13677	0.039723	0.052138	0.043014
																														0.13383	0.076814	0.081349	0.10479
																														0.086342	0.057649	0.034975	0.026134
																														0.07501	0.025632	0.01778	0.040931
																														0.080457	0.024275	0.027323	0.0087846
																														0.31016	0.05874	0.12015	0.25028
																														0.061544	0.011353	0.0073335	0.022684
																														0.17179	0.025211	0.015085	0.0067107
																														0.096466	0.028485	0.02951	0.052724
																														0.70416	0.094377	0.037362	0.013606
																														0.17689	0.26095	0.067786	0.018491
																														0.15014	0.020249	0.025784	0.044366
																														0.24578	0.063686	0.07963	0.061028
																														0.29306	0.15717	0.11185	0.12309
																														0.14721	0.050717	0.023377	0.02756
																														0.10578	0.046312	0.040053	0.037079
																														0.10482	0.01237	0.024514	0.0073872
																														0.093793	0.013597	0.0089988	0.012613
																														0.062102	0.006876	0.0054165	0.0055179
																														0.65962	0.12381	0.11243	0.21385
																														0.19725	0.092961	0.052322	0.05721
																														0.08336	0.048261	0.040866	0.033142
																														0.15007	0.052494	0.059037	0.044333
																														0.40693	0.095586	0.090903	0.081476
																														0.12637	0.085477	0.076507	0.069977
																														0.10608	0.081705	0.056584	0.060746
																														0.36898	0.040056	0.014458	0.011768
																														0.11413	0.022212	0.017474	0.018283
																														0.11346	0.023602	0.025604	0.037196
																														0.12184	0.031695	0.028299	0.032175
																														0.10873	0.027356	0.025211	0.020508
																														0.13446	0.039879	0.050685	0.051336
																														0.1497	0.067418	0.052811	0.041079
																														0.19384	0.061723	0.045295	0.053086
																														0.060817	0.039379	0.046079	0.03761
																														0.094371	0.048842	0.039246	0.034973
																														0.087805	0.028122	0.02642	0.024656
																														0.18629	0.074326	0.064998	0.054521
																														0.08386	0.051677	0.044175	0.039021
																														0.19866	0.099556	0.072669	0.0717
																														0.17621	0.093917	0.087012	0.062964
																														0.076615	0.028817	0.030062	0.027265
																														0.088644	0.041272	0.03096	0.027699
																														0.086635	0.040013	0.053308	0.043633
																														0.072963	0.032095	0.029117	0.035225
																														0.2003	0.052115	0.054705	0.05949
																														0.13	0.025775	0.037526	0.030902
																														0.14017	0.045104	0.055063	0.037586
																														0.13	0.025775	0.037526	0.030902
																														0.13446	0.039879	0.050685	0.051336
																														0.1497	0.067418	0.052811	0.041079
																														0.19384	0.061723	0.045295	0.053086
																														0.25616	0.0932	0.063135	0.068978
																														0.4364	0.066491	0.086405	0.1269
																														0.076424	0.062503	0.05491	0.0606
																														0.68128	0.16488	0.21314	0.14468
																														0.13446	0.039879	0.050685	0.051336
																														0.1497	0.067418	0.052811	0.041079
																														0.19384	0.061723	0.045295	0.053086
																														0.13446	0.039879	0.050685	0.051336
																														0.1497	0.067418	0.052811	0.041079
																														0.19384	0.061723	0.045295	0.053086
																														0.15131	0.061765	0.044535	0.037936
																														0.095542	0.043575	0.041726	0.041241
																														0.23518	0.087476	0.073001	0.11131
																														0.11139	0.075511	0.071283	0.069937
																														0.1549	0.08497	0.065397	0.087697
																														0.21744	0.10417	0.10448	0.10061
																														0.60001	0.1401	0.12479	0.114
																														0.21066	0.046956	0.039401	0.041275
																														0.11574	0.07506	0.053934	0.055016
																														0.16115	0.046574	0.049947	0.071959
																														0.25378	0.088563	0.10042	0.081872
																														0.12045	0.045632	0.044826	0.052336
																														0.26646	0.061616	0.066334	0.064043
																														0.12872	0.038456	0.036358	0.031029
																														0.21983	0.12522	0.12014	0.14884
																														0.082684	0.022897	0.021549	0.020134
																														0.16281	0.03101	0.020437	0.014305
																														0.15345	0.053748	0.033535	0.042899
																														0.10884	0.030538	0.02223	0.012252
																														0.097684	0.042675	0.034619	0.023975
																														0.071514	0.01239	0.01122	0.0073511
																														0.2063	0.034018	0.024734	0.010689
																														0.14294	0.013428	0.011484	0.014524
																														0.078631	0.016891	0.0095183	0.0060657
																														0.11951	0.0064351	0.0056589	0.009562
																														0.34139	0.033011	0.036391	0.036322
																														0.091492	0.023444	0.010341	0.010777
																														0.072449	0.011867	0.011286	0.0068546

## Sheet: Figure 3
	Figure 3d			Figure 3e							Figure 3f												Figure 3g					Figure 3h
		Fraction DS		V1 unspec. - WT	V1 unspec. - Frmd7tm	V1 PM-p - WT	V1 PM-p - Frmd7tm	V1 RL-p - WT	V1 RL-p - Frmd7tm		V1 unspec. - WT	.3Hz	.75Hz	1.2Hz	1.8Hz		V1 unspec. - Frmd7tm	.3Hz	.75Hz	1.2Hz	1.8Hz		V1 unspec. .3Hz - WT	V1 unspec. 1.2Hz - WT	V1 unspec. .3Hz - Frmd7tm	V1 unspec. 1.2Hz - Frmd7tm		V1 unspec. .3Hz - WT	V1 unspec. 1.2Hz - WT	V1 unspec. .3Hz - Frmd7tm	V1 unspec. 1.2Hz - Frmd7tm	V1 PM-p .3Hz - WT	V1 PM-p 1.2Hz - WT	V1 PM-p .3Hz - Frmd7tm	V1 PM-p 1.2Hz - Frmd7tm	V1 RL-p .3Hz - WT	V1 RL-p 1.2Hz - WT	V1 RL-p .3Hz - Frmd7tm	V1 RL-p 1.2Hz - Frmd7tm
	V1 unspec. - WT	0.268		40	10	10	25	60	10		P	0.18311	0.32185	1	0.58731		P	0.45818	0.49023	0.14372	0		8.6892	39.437	13.447	24.486		141.57	194.44	227.95	186.2	55.67	51.773	11.5	11.321	144.36	265.81	123.38	24.599
	V1 unspec. - Frmd7tm	0.266		40	10	60	25	10	10		A	0.11553	0.45553	0.6744	0.35817		A	0.48132	0.47047	0.13969	0.023467		11.635	9.1549	12.365	12.551		196.4	15.643	287.33	129.41	176.58	165.99	314.95	17.625	95.44	160.38	24.8	297.15
	V1 PM-p - WT	0.39		10	10	10	25	40	10		D	0.21706	0.25693	0.11902	0.062525		D	0.40401	0.48268	0.22878	0.14516		12.371	5.493	12.983	10.494		17.02	253.14	276.72	73.394	119.63	120.83	247.56	272.93	111.39	109.43	12.53	26.434
	V1 PM-p - Frmd7tm	0.41		40	10	10	10	60	10		V	0.22556	0.26161	0.23621	0.20278		V	0.36885	0.38587	0.24753	0.16275		12.666	7.0423	12.519	9.8765		286.78	217.32	121.15	172.69	179.94	188.04	111.99	103.81	88.41	89.117	98.68	132.06
	V1 RL-p - WT	0.6		40	10	10	40	10	10														12.96	7.6056	11.901	10.7		73.06	75.749	75.16	122.86	128.15	123.02	85.14	93.731	74.03	42.475	305.06	14.636
	V1 RL-p - Frmd7tm	0.34		60	60	10	25	40	10		V1 PM-p - WT	.3Hz	.75Hz	1.2Hz	1.8Hz		V1 PM-p - Frmd7tm	.3Hz	.75Hz	1.2Hz	1.8Hz		14.58	8.5915	12.519	8.8477		212.83	162.39	201.98	341.54	251.98	222.62	112.88	99.56	203.34	247.15	116.6	122.27
				40	10	40	10	10	10		P	0.79681	0.41991	0.23759	0.070942		P	0.72772	0.34735	0.076882	0.023827		15.611	6.338	11.901	9.8765		193.42	22.385	17.96	234.58	239.67	233.37	339	2.9334	282.71	28.059	353.23	336.11
				10	25	40	10	40	25		A	0.7319	0.30491	0.17326	0.11334		A	0.6432	0.1406	0.012688	0		11.487	16.338	12.365	13.169		96.37	93.383	25.49	68.681	303.55	259.72	73.12	69.866	60.91	64.321	71.99	297.1
				60	40	40	40	40	10		D	0.89588	0.41454	0.36242	0.1728		D	0.71129	0.22854	0.10947	0.047757							99.34	19.758	158.74	97.743	231.64	225.55	247.52	250.49	118.01	60.867	271.05	13.011
				60	10	25	25	10	10		V	1	0.53319	0.46106	0.19952		V	0.91421	0.33359	0.11746	0.071459		V1 PM-p .3Hz - WT	V1 PM-p 1.2Hz - WT	V1 PM-p .3Hz - Frmd7tm	V1 PM-p 1.2Hz - Frmd7tm		158.17	223.25	238.3	8.971	129.75	123.31	119.84	139.78	72.72	297	229.88	71.81
				40	10	25	10	40	10														9.1241	23.358	14.184	24.823		355.18	251.7	282.89	53.711	251.53	268.68	124.51	121.72	332.66	22.512	17.04	60.885
				60	60	10	25	60	10		V1 RL-p - WT	.3Hz	.75Hz	1.2Hz	1.8Hz		V1 RL-p - Frmd7tm	.3Hz	.75Hz	1.2Hz	1.8Hz		12.044	9.4891	14.894	13.475		260.99	39.457	142.65	44.154	260.59	247.2	108.65	106.59	156.36	115.65	28.88	255.4
				40	10	10	25	40	10		P	0.59041	0.63576	0.98352	0.95598		P	0.48039	0.25696	0.2296	0.25103		11.679	10.219	13.475	12.766		264.84	100.72	309.83	309.47	203.72	194.35	353.31	0.39125	219.82	100.9	149.33	172.36
				40	10	10	25	40	10		A	0.6689	0.68037	0.88141	0.84158		A	0.62882	0.17192	0	0.11486		11.314	10.584	13.475	8.5106		51.09	92.415	162.18	57.342	266.12	262.34	31.57	30.939	83.25	198.11	357.69	16.178
				25	10	40	40	40	10		D	0.725	0.46978	0.48065	0.36518		D	0.90943	0.39203	0.40653	0.43287		13.504	10.219	10.638	9.9291		309.83	46.594	155.95	8.2004	12.64	13.13	242.5	259.04	23.56	45.692	15.19	92.459
				40	60	10	25	10	10		V	0.4622	0.40545	0.47243	0.34956		V	1	0.32349	0.1655	0.28036		12.044	10.219	8.5106	4.2553		317.37	288.14	217.06	19.392	330.47	357.4	73.14	86.89	224.62	101.21	261.03	31.537
				10	25	25	10	40	10														15.693	13.869	13.475	11.348		200.55	304.01	83.86	276.18	18.38	17.104	181.11	188.41	39.56	122.71	247.44	167.65
				40	10	10	10	25	10														14.599	12.044	11.348	14.894		47.21	10.572	338.52	274.05	255.9	287.12	163.24	136.63	206.54	45.352	78.26	218.54
				10	10	25	25	60	10																			148.57	167.86	9.64	303.36	284.46	275.41	153.13	151.51	0.93	27.001	6.56	45.666
				40	25	10	10	10	10														V1 RL-p .3Hz - WT	V1 RL-p 1.2Hz - WT	V1 RL-p .3Hz - Frmd7tm	V1 RL-p 1.2Hz - Frmd7tm		33.52	182.55	44.6	81.931	213.75	226.58	54.36	48.533	94.31	58.922	354.6	6.0398
				60	10	40	60	40	10														7.5963	47.034	12.676	16.901		6.72	44.868	166.24	250.4	121.14	131.92	66.47	78.248	43.25	321.21	222.83	313.87
				40	10	10	40	10	60														15.713	11.03	11.268	12.676		6	116.74	296.14	75.534	113.18	111.23	143.03	119.74	111.24	272.67	157.86	235.6
				60	10	40	10	10	10														11.967	5.7232	16.901	15.493		117.58	7.0587	54.58	82.349	94.82	103.49	30.78	29.558	222.28	58.178	145.47	216.76
				40	10	40	40	10	10														8.4287	4.5786	10.915	7.0423		116.28	237.42	196.94	25.279	204.06	203.06	147.69	165.81	56.77	92	259.6	153.97
				40	10	10	60	10	10														15.297	3.9542	9.1549	8.8028		164.03	108.21	222.17	179.08	117.56	113.4	212.19	203.77	302.8	264.84	348.29	249.99
				40	10	10	40	10	25														8.3247	4.2664	10.915	7.7465		266.93	162.98	241.82	312.6	158.74	132.87	40.6	41.745	254.59	38.143	228.8	255.81
				60	25	10	10	10	60														17.482	5.2029	15.845	15.493		8.29	263.94	175.29	305.49	268.09	241.84	92.49	91.177	184.11	253.38	329.34	180.03
				60	25	10	40	40	25														15.193	18.21	12.324	15.845		61.49	57.85	341.77	151.17	19.54	16.355	246.05	268.69	225.87	27.883	255.71	139.13
				60	25	10	60	60	60																			132.38	333	74.41	280.83	93.56	89.621	142.01	125.47	254.95	16.701	262.52	273.21
				60	10	25	60	10	10																			255.58	46.104	82.89	251.46	137.79	131.84	7.76	8.1201	292.04	309.05	172.91	101.73
				60	10	10	60	60	40																			43.12	91.008	20.87	240.97	64.79	74.858	280.38	303.23	334.73	214.11	239.54	240.9
				60	40	10	60	40	25																			43.06	44.05	268.08	8.1275	57.06	62.275	353.56	335.88	267.6	340.2	95.99	47.207
				10	10	10	10	10	10																			176.53	138.81	90.92	262.46	64.8	70.029	88.66	102.4	37.45	116.24	21.6	268.16
				10	60	10	60	40	10																			99.3	204.73	355.05	175.26	59.51	53.559	133.15	111.47	285.71	3.7956	108.47	257.14
				40	10	10	10	10	60																			205.61	177.84	40.77	179.68	246.81	213.37	31.24	34.114	17.39	61.114	239.23	267.91
				10	25	10	10	10	40																			247.26	146.44	335.56	48.37	8.95	9.845	110.16	107.26	283.17	263.59	77.42	28.836
				40	10	10	10	25	25																			322.12	211.04	336.17	294.87	332.71	316.21	275.83	248.25	287.34	111.01	274.19	300.7
				10	10	10	10	10	25																			125.24	185.33	76.5	44.504	331.68	8.7618	299.33	290.05	115.09	310.96	99.15	189.04
				10	10	10	60	10	10																			211.38	262.66	177.08	202.52	242.49	225.76	263.95	270.02	8.49	116.32	214.48	226.59
				10	25	10	10	10	10																			305.84	220.76	119.98	152.55	295.6	278.1	105.77	119.84	66.45	72.829	12.99	43.323
				10	10	10	10	10	10																			203.21	45.423	320.31	17.136	193.63	191.65	220.96	195.15	237.09	222.68	53.45	8.91
				60	25	25	25	10	10																			300.14	74.015	77.87	248.18	307.85	314.01	245.26	291.37	178.16	325.09	238.53	135.1
				10	10	40	10	10	60																			237.33	286.2	79.22	103.3	181.7	183.3	74.61	75.744	283.07	163.76	86.29	312.47
				40	10	10	10	25	25																			92.3	211.75	130.29	333.19	134.86	135.45	232.16	260.48	14.59	286.75	279.42	67.78
				40	10	10	40	60	10																			59.56	128.51	115.97	174.64	40.64	43.891	315.88	293.96	254.58	23.898	89.56	7.2455
				40	10	25	25	10	60																			52.93	296.83	303.46	201.41	356.34	26.835	58.09	65.851	74.56	309.51	49.56	322.5
				60	10	60	60	40	10																			45.91	24.686	25.54	57.746	107.54	91.011	319.17	331.55	191.88	215.76	85.36	203.32
				10	10	10	10	40	25																			73.5	60.243	113.24	106.59	289.56	271.72	171.8	182.11	177.85	91.145	241.75	331.49
				25	10	60	10	60	25																			60.62	43.398	199.91	209.88	222.05	206.51	9.96	9.7259	213.37	70.113	310.15	333.25
				60	10	25	25	60	25																			29.82	147.66	289.45	158.2	175.11	167.05	346.52	13.814	208.27	266.86	43.34	168.61
				60	10	60	10	40	25																			304.07	244.69	229.94	345.73	248.74	215.14	262.95	260.32	92.52	7.2996	353.99	11.415
				60	10	10	10	10	40																			232.57	38.754	342.17	124.27	220.96	257.71	186	204.9	67.47	111.18	59.76	31.797
				40	10	10	10	60	10																			88.99	58.043	155.81	12.023	131.73	118.77	63.83	55.2	339.58	58.704	329.96	316.16
				60	25	10	10	60	10																			175.25	186.8	160.35	332.68	257.65	292.07	312.29	321.35	307.62	62.451	325.13	223.92
				10	10	10	10	10	60																			297.1	240.78	236.31	283.26	126.88	131.55	283.53	242.42	127.2	84.92	315.61	146.31
				40	10	60	10	10	10																			56.79	132.67	139.61	308.54	305.53	319.28	8.77	9.2085	255.44	134.24	334.91	142.48
				60	10	40	10	10	10																			151.42	275.25	346.51	317.45	299.61	283.55	80.83	82.164	264.11	234.28	228.89	137.44
				60	10	25	40	60	10																			308.84	192.32	315.61	11.412	126.33	114	284.37	263.61	147.61	94.127	109.35	85.118
				10	10	10	10	60	10																			36.56	28.127	110.79	115.97	15.98	16.913	155.84	165.32	23.76	147.37	311.27	88.749
				10	10	10	10	10	10																			54.84	111.65	173.87	301.92	237.36	274.15	55.78	57.944	265.45	69.056	157.43	11.054
				60	25	10	10	40	10																			190.42	251.54	171.12	116.72	224.89	209.42	251.16	261.21	74.16	199.52	11.23	192.45
				40	25	60	25	60	10																			88.55	213.02	341.33	200.71	95.16	86.596	188.05	184.14	339.91	172.32	213.71	162.57
				60	25	10	10	40	10																			231.79	86.578	295.14	313.19	31.49	27.236	64.55	62.613	215.16	31.948	5.59	281.74
				60	25	25	60	10	10																			90.83	99.129	47.32	11.721	202.29	216.09	244.29	204.52	284.68	139.93	34.98	112.87
				60	25	10	10	60	10																			138.15	202.73	191.78	211.18	169.06	177.28	204.16	178.44	298.93	4.3782	103.65	300.68
				10	10	10	10	40	10																			143.72	209.75	318.23	155.68	48.62	49.884	175.3	178.81	94.49	31.449	343.39	90.051
				40	10	10	10	60	10																			219.99	291.08	98.61	177.3	192.24	184.32	47.3	53.648	78.69	129.1	248.8	10.479
				40	40	40	10	10	10																			105.33	241.38	176.56	23.961	303.92	328.6	11.19	9.7823	318.83	234.58	152.49	2.2574
				40	10	40	40	25	25																			86.8	191.44	300.43	168.46	97.35	105.21	34.28	29.323	49.86	207.47	134.31	265.76
				60	60	60	25	10	25																			169.08	201.71	331.13	89.896	102.66	100.25	172.82	158.84	8.35	344.15	254.19	193.49
				60	10	60	40	40	10																			154.8	122.61	18.23	56.65	271.56	275.28	294.91	257.63	76.53	318.93	136.48	353.62
				40	25	10	25	60	10																			297.53	242.05	67.67	154.41	198.97	193.4	351.12	8.676	115.81	21.879	80.3	117.05
				60	10	40	10	25	10																			74.03	132.2	199.79	180.29	45.98	40.968	71.62	59.301	169	206.68	86.5	57.057
				40	10	10	40	10	10																			227	355.99	96.54	228.28	241.54	248.35	74.44	89.254	57.81	207.53	343.06	198.63
				40	10	10	10	40	25																			334.23	224.52	44.02	307.82	0.35	0.35616	43.52	44.042	328.6	19.472	187.17	231.48
				60	10	25	10	25	60																			283.05	346.69	54.57	128.74	335.13	16.552	97.43	89.441	79.32	257.26	105.13	54.555
				25	10	10	10	40	25																			94.86	237.92	299.36	331.94	66.12	60.169	69.03	69.334	9.34	48.4	178.84	256.94
				40	10	10	10	40	60																			275.91	173.89	34.37	70.518	244.07	266.52	264.74	261.93	172.59	209.8	139.7	264.51
				40	10	10	10	60	10																			142.55	38.632	208.6	8.7941	5.51	5.1298	125.6	139.79	243.97	194.51	269.61	184.23
				40	60	10	10	25	40																			295.94	10.859	190.3	210.8	303.79	259.86	250.41	239.27	117.92	294.49	117.57	199.66
				10	10	60	10	25	25																			282.88	273.77	125.95	334.6	295.15	334.4	58.8	64.21	257.35	311.05	211.41	94.003
				60	40	10	10	40	10																			265.54	74.055	164.19	152.81	208.24	180.02	144.12	161.92	91.17	168.67	295.48	78.551
				25	40	10	10	60	10																			180.6	69.385	237.64	32.807	54.56	53.523	87	88.714	70.73	255	95.87	5.1518
				60	25	25	10	60	60																			217.31	141.51	223.7	236.72	347.79	300.77	28.11	28.273	69.62	270.97	11.99	3.344
				60	25	10	10	60	40																			238.19	74.046	157.1	150.12	262.88	264.04	229.7	247.87	201.04	252.73	2.18	191.1
				25	25	10	10	40	25																			342.39	30.73	164.94	274.87	79.26	89.025	250.91	221.6	189.75	83.881	301.32	237.97
				60	25	10	10	25	25																			158.93	266.57	114.11	56.293	21.03	20.508	201.3	170.3	3.57	108.36	228.71	301.42
				25	10	10	10	60	10																			256.82	277.23	357.27	257.97	225.3	203.13	345.78	308.57	103.27	78.474	297.66	164.12
				60	40	10	10	25	10																			123.21	99.416	13.01	142.57	84.32	76.9	189.59	169.08	63.77	285.23	113.84	80.394
				40	10	10	10	40	10																			123.09	142.52	7.12	45.199	303.94	282.12	150.44	177.07	294.5	194.25	57.2	150.77
				40	40	10	25	40	60																			124.04	295.86	278.36	5.3407	194.5	186.1	358.32	2.0364	31.23	73.107	198.95	281.77
				60	10	10	10	25	25																			285.06	172.39	11.08	332.49	251.17	268.9	337.46	11.43	167.14	40.252	227.72	248.38
				60	25	25	10	40	10																			339.23	192.99	25.47	285.95	131.78	126.9	133.81	142.78	278.51	244.22	242.08	105.36
				60	40	10		40	60																			16.62	16.689	214.28	72.498	68.47	59.158	291.91	312.11	111.92	295.58	291.72	117.73
				60	40	40		10	25																			9.52	316.27	286.42	170.52	68.5	70.555	16.94	15.287	90.97	259.05	33.21	10.457
				25	10	40		40	25																			75.96	341.82	122.25	285.96	192.53	188.01	126.63	137.9	272.61	61.89	59.95	279.02
				25	25	60		40	25																			227.25	170.16	268.92	107.7	76.67	85.288	312.32	314.51	185.07	256.66	189.6	190.19
				60	10	10		60	25																			326.82	8.7082	112.46	97.855	307.56	279.88	351.59	348.07	268.52	297.66	258.21	45.985
				40	40	40		60	25																			205.92	292.02	66.77	260.87	237.79	227.78	69.22	78.468	337.4	61.195	272.97	315.95
				25	25	40		10	40																			193.19	183.72	32.95	69.471	153.76	144.43	107.57	9.91	304.79	244.8	61.71	19.202
				40	25	25		10	10																			353.63	244.06	303.26	21.033	332.69	349.12	39.616	17.253	22.1	169.19	186.47	328.44
				60	40	40		40	10																			306.99	127.81	220.56	339.53	318.39	328.01	85.049	0.89374	222.09	34.341	196.21	241.64
				60	25	25		60	60																			23.65	202	34.82	328.53	124.73	133.36	298.04	354.13	205.72	197.19	108.8	23.331
				40	40	10		60	10																			77.92	219.9	286.96	200.78	27.22	24.988	151.03	355.7	316.49	282.09	285.1	108.41
				40	10	60		10	10																			122.57	134.5	244.42	89.648	308.9	301.98	155.48	351.59	16.77	252	83	325.78
				60	25	25		60	10																			70.1	243.99	269.95	92.384	139.63	130.69	285.35	350.08	252.59	165.16	329.66	289.5
				60	25	40		25	10																			147.35	198.9	116.56	220.16	127.94	147.77	164.67	23.823	109.57	140.05	338.01	210.58
				40	25	10		40	10																			72.17	268	184.47	200.41	191.2	210.49	275.21	350.07	57.19	154.92	239.2	260.1
				40	40	25		40	10																			293.73	73.541	75.6	186.68	173.01	167.85	201.63	345.57	55.7	37.2	3.2	101.5
				60	25			40	10																			218.65	221.49	336.53	213.75	351.71	5.3161	181.62	1.3879	95.79	99.426	216.67	260.37
				60	25			60	10																			140.71	236.73	201.23	213.33	269.66	258.98	67.492	1.8253	184.98	112.13	237.99	310.85
				40	25			40	10																			304.96	67.131	349.5	169.71	169.28	184.85	245.54	359.73	206.82	76.91	338.29	291.77
				60	25			40	10																			21.54	7.7748	26.27	172.69	204.63	221.14	55.996	25.218	348	238.54	156.25	54.695
				40	25			60	10																			312.45	212.26	188.67	166.95	215.65	180.5	217.05	320.39	179.74	219.93	83.12	70.648
				40	25			40	10																			270.2	188.01	109.99	125.75	194.47	195.83	45.33	329.04	311.17	160.95	154.6	321.44
				60	10			40	10																			293.28	8.4603	157.4	215.56	352.2	331.35	246.9	338.04	305.04	184.72	104.01	93.247
				60	25			40	25																			237.01	263.77	6.09	218.39	81.08	87.623	174.32	340.48	141.98	43.654	268.97	29.645
				40	25			10	25																			211.89	1.2711	312.09	167.84	299.56	2.4676	192.99	27.426	260.2	314.51	287.21	53.915
				60	25			40	10																			116.49	252.28	115.63	94.439	307.69	341.84	267.44	333.16	134.47	92.898	100.64	89.125
				40	10			10	10																			74.08	126.64	168.48	131.15	304.32	282.1	270.56	333.73	276.22	151.84	110.84	260.1
				60	25			10	10																			155.91	121.41	149.01	98.449	280.33	271.92	162.77	318.67	127.91	207.91	211.79	101.5
				25	25			60	10																			58.54	224.39	268.38	221.81	35.77	31.227	17.551	30.857	210.78	32.262	113.17	260.37
				40	25			10	25																			76.29	199.58	2.14	193.69	253.53	266.21	314.85	349.09	77.56	40.292	11.03	310.85
				40	25			40	60																			357.97	138.07	169.83	317.4	213.91	213.38	289.71	358.2	99.23	258.49	12.49	291.77
				40	25			10	25																			329.69	176.9	276.56	261	248.56	287.19	137.53	152.74	71.34	297.79	296.08	54.695
				10	25			60	60																			359.43	232.07	63.37	312.65	94.97	89.015	353.82	353.46	211.74	65.066	288.18	70.648
				60	25			40	10																			86.3	322.94	255.57	296.2	78.34	74.854	307.86	294.4	288.69	52.504	199.36	321.44
				60	25			60	40																			27.34	193.11	325.33	126.87	319.72	342.42	40.243	11.742	206.94	263.24	334.27	93.247
				60	25			60	25																			174.26	122.24	215.17	270.75	91.23	75.548	156.69	171.1	171.45	200.29	45.62	29.645
				40	25			40	10																			8.55	273.73	156.17	197.57	246.94	258.94	330.08	337.2	71.73	7.7606	258.28	53.915
				60	25			40	10																			356.96	189.47	301.8	242.54	185.82	200.31	315.86	313.94	35.17	121.54	16.2	89.125
				60	40			25	60																			141.46	276.77	36.02	38.181	357.5	23.49	344.32	327.19	23.59	311.46	269.43	260.1
				40	25			60	40																			97.37	146.37	275.13	195.65	156.24	183.93	40.243	11.742	301.18	106.7	5.67	101.5
				60	40			40	25																			187.45	144.06	77.04	84.608	254.4	246.77	344.32	327.19	257.72	285.04	112.89	260.37
				40	10			40	25																			162.48	23.223	327.47	144.01	299.5	285.72	315.86	313.94	335.12	3.136	18.87	310.85
				40	25			60	10																			230.4	273.17	10.56	286.54	8.5	8.262	321.2	348.95	268.17	131.32	337.9	291.77
				40	10			40	10																			129.65	24.466	203.11	4.9395	302.4	299.01	348.74	348.26	190.71	252.1	205.3	54.695
				60	25			40	10																			224.44	145.64	310.36	178.95	317.95	0.23735	341.9	331.1	63.25	320.81	21.78	70.648
				60	60			60	60																			315.86	238.65	237.9	338.63	47.78	49.127	334.44	315.99	259.57	223.01	259.31	321.44
				60	25			25	25																			226.7	341.31	249.13	317.7	317.32	311.29			41.62	26.485	5.56	93.247
				60	25			60	10																			130.81	65.198	126.99	274.46	67.83	58.639			313.13	217.12	298.75	29.645
				60	25			40	60																			254.05	348.47	32.47	314.07	132.36	152.93			56.07	307.85	200.63	53.915
				25	10			40	25																			286.35	118.48	125.78	80.563	218.66	211.49			42.01	54.731	246.28	89.125
				60	10			60	25																			168.64	178.72	171.61	319.27	59.25	62.858			265.63	166.51	113.46	288.3
				40	10			10	25																			238.6	100.87	358.23	13.703	103.88	105.71			191.57	211.66	247.62	290.81
				40	60			60	25																			250.78	1.26	167.23	122.86	180.03	181.07			112.31	135.34	281.03	314.91
				60	25			40	25																			164.55	38.446	345.35	110.44	124.62	119.64			30.91	353.6	312	237.24
				40	40			25	40																			225.97	2.402	69.79	70.274	172.76	174.28			117.62	6.2875	266.96	56.764
				60	25			40	10																			355.07	66.119	202.5	214.07	165.51	156.84			182.74	321.48	90.737	50.134
				25	10			60	10																			297.84	166.05	70.38	329.65	119.44	136.7			101.98	314.58	246.28	131.54
				60	25			25	60																			227.02	103.28	249.77	68.56	142.14	144.98			312.7	33.925	113.46	98.756
				60	10			40	10																			70.62	160.31	95.93	21.042	3.98	3.8029			110.09	349.28	247.62	282.54
				25	25			10	10																			213.16	212.52	103.07	350.33	82.42	71.252			268.08	26.126	281.03	154.84
				10	25			40	10																			9.68	340.66	27.42	231.41	352.19	9.8975			163.72	34.165	312	82.095
				40	10			60	10																			235.73	251.92	202.03	10.696	291.02	278.45			151.98	1.9115	266.96	336.79
				40	10			60	10																			302.82	223.88	64.89	166.29	237.69	235.31			162.97	349.95	90.737	313.3
				40	10			60	10																			343.73	111.39	310.31	89.015	60.43	65.977			146.53	338.25	246.28	335.06
				60	25			40	10																			278.71	278.91	327.13	233.83	176.07	172.13			297.28	7.6107	113.46	345.7
				40	10			40	10																			1.34	212.91	82.51	255.52	284.88	262.09			326.5	335.27	247.62	23.908
				40	25			40	10																			258.7	152.04	57.5	309.96	288.29	270.21			37.92	353.36	281.03	21.722
				40	10			60	10																			139.04	356.22	317.27	83.662	155.74	152.78			310.56	19.207	312	351.18
				60	60			40	10																			215.7	1.7107	90.38	192.43	254.69	241.34			100.43	311.06	266.96	309.31
				40	10			25	10																			155	295.33	136.73	232.41	250.1	239.97			103.76	3.7115	90.737	0.53148
				60	10			40	10																			207.81	292.06	145.24	160.27	150.37	152.43			75.58	335.13	260.53	341.8
				60	40			60	25																			117.31	108.92	7.5	222.31	148.03	127.97			221.28	353.53	284.63	315.48
				60	40			60	25																			63.99	272.24	50.98	108.61	87.74	103.27			210.17	350.7	291.66	327.06
				40	40			25	10																			177.06	206.54	236.89	52.332	54.44	62.878			256.66	326.11	301.32	353.31
				60	25			25	10																			329.33	9.5073	122.58	24.305	35.7	41.248			262.76	341.51	226.41	28.176
				40	10			10	25																			298.58	299.54	209.15	105.95	119.67	139.57			161.99	359.55	65.944	347.23
				60	10			40	10																			182.45	220.53	42.98	86.315	245.54	248.49			167.55	325.13	32.27	345.76
				60	10			10	25																			229.39	42.278	155.41	185.2	299.37	275.87			40.02	347.99	28.687	339.14
				40	25			25	25																			297.53	202.31	268.37	59.285	172.18	172.18			356.31	2.3774	152.5	344.59
				60	25			60	10																			178.61	19.162	130.36	29.286	18.37	15.21			99.25	357.1	152.71	323.46
				60	25			25	10																			277.5	190.24	47.48	131.69	192.56	185.44			153.4	337.85	49.525	313.64
				60	40			25	10																			5.52	347.28	184.81	52.022	177.45	203.14			180.01	340.61	292.14	324.45
				60	25			25	40																			281.16	183.08	200.36	23.946	112.2	115.52			32.92	343.45	152.5	342.44
				60	10			10	10																			67.52	212.97	155.7	317.19	269.25	227.79			45.62	9.034	297.67	350.8
				40	40			10	10																			332.22	222.59	112.62	113.46	29.23	30.268			230.08	354.65	39.132	6.807
				25	10			60	10																			171	302.76	115.31	47.472	261.69	288.51			160.02	295.49	297.7	1.2014
				60	60			60	10																			284.46	9.1422	28.87	248.1	148.21	153.47			233.02	8.903	35.929	326.31
				40	10			40	10																			297.57	81.632	254.57	185.18	58.73	54.032			253.01	354.73	108.84	352.02
				60	25			40	10																			168.39	159.83	139.52	172.32	95.9	95.996			64.55	1.6417	78.784	326.55
				60	25			40	40																			206.62	305.19	202.16	280.97	344.46	333.16			331.68	321.77	93.747	324.76
				60	10			40	10																			323.02	260.13	203.6	11.886	96.24	111.2			173	351.32	132.68	356.75
				40	60			10	10																			351.87	211.89	184.07	109.95	114.28	110.05			248.97	334.56	81.127
				60	10			60	10																			319.53	236.18	106.87	33.894	355.12	330.69			38.55	351.46	205.89
				40	60			40	40																			73.82	259.66	201.26	205.17	332.11	327.39			287.12	348.38	124.84
				60	10			40	10																			337.01	148.91	306.28	138.82	97.84	115.16			352.05	350.41	269.61
				40	10			60	60																			204.77	46.254	197.7	158.93	181.95	189.23			125.23	359.58
				40	25			60	10																			117.96	112.86	20.12	10.721	267.74	289.16			212.96	338.7
				60	60			60	10																			106.74	136.16	327.82	7.2365	207.68	242.22			18.76	358.12
				60	25			25	10																			334.5	223.43	173.99	11.325	101.19	94.957			350.72	43.776
				60	25			10	60																			359.61	78.477	308.51	277.03	90.59	103.63			335.55	353.2
				40	10			60	10																			40.93	261.44	176.48	302.74	217.08	225.76			233.94	11.464
				60	25			40	10																			2.58	149.11	205.46	121.02	94.21	87.54			107.27	15.558
				40	40			40	10																			174.96	163.48	158.5	102.82	315.65	321.21			303.64	336.25
				60	40			60	10																			153.54	292.32	102.67	250.25	199.61	167.07			322.89	13.471
				40	25			60	25																			336.43	126.56	272.08	217.33	276	263.72			119.51	345.81
				60	25			25	40																			168.17	208.57	201.77	293.57	312.07	275.25			24.06	349.95
				60	10			40	10																			68.32	196.35	293.74	133.11	239.16	258.08			326.51	0.60302
				60	40			60	40																			244.02	37.374	263.89	97.8	244.58	20.377			358.83	20.744
				60	60			40	40																			270.41	175.29	41.47	194.68	60.288	4.5071			38.8	352.84
				40	60			60	40																			114.64	80.231	98.91	8.7982	22.681	69.586			121.69	334.59
				10	25			60	25																			159.86	314.07	110.49	194.69	296.71	10.393			165.29	335.17
				40	10			25	40																			334.08	115.84	252.39	13.878	301.44	318.97			357.53	346.62
				40	25			40	60																			342.12	173.57	245.16	122.34	48.161	353.93			285.44	6.5152
				60	60			60	25																			84.46	42.068	291.08	304.11	59.066	8.3033			327.46	355.93
				40	10			60	25																			168.74	37.03	5.9	111.3	244.63	343.88			88.04	27.259
				60	40			40	60																			259.98	306.6	176.53	133.96	146.82	21.019			174.75	2.3877
				60	25			10	60																			80.22	111.47	348.38	64.427	281.42	343.07			237.24	12.457
				60	60			60	25																			220.25	110.54	318.5	186.03	269.8	337.8			239.38	16.065
				60	60			60	10																			120.87	21.98	242.24	24.498	69.133	332.43			326.86	343.57
				60	60			60	60																			274.25	1.0531	343.36	186.02	174.84	319.37			38.45	333.75
				40	60			40	25																			7.06	200.07	233.15	79.815	58.252	324.24			351.35	325.41
				60	60			60	25																			26.68	306.24	83.13	266.13	292.29	359.12			207.06	17.635
				60	40			40	10																			291.5	41.835	149.91	260.01	301.32	339.19			344.81	352.75
				40	60			40	10																			308.03	274.93	331.86	38.949	35.68	8.1755			177.89	9.6708
				60	60			40	10																			106.49	124.23	60.82	45.92	55.631	8.8995			56.74	340.89
				40	25			40	10																			96.67	327.95	251.12	31.166	54.625	20.692			327.9	13.759
				60	60			40	25																			209.84	129.8	19.89	23.968	34.942	354.17			27.72	335.4
				60	60			40	25																			46.1	80.563	133.79	220.45	288.2	325.66			158.49	20.08
				60	10			60	10																			336.28	146.48	152.59	254.81	283.07	358.99			334.8	9.7735
				40	10			10	40																			1.98	192.12	92.22	263.86	69.411	349.09			197.7	359.16
				60	60			40	25																			341.18	295.13	3.94	286.03	278.81	335.69			129.36	342.01
				60	25			60	40																			332.32	2.5182	275.65	53.53	255.97	354.43			119.33	38.375
				60	40			40	10																			38.44	3.4861	350.08	15.502	60.328	347.62			215.73	7.7676
				60	60			40	10																			110.24	51.411	76.46	21.438	74.594	359.38			92.07	342.46
				60	60			10	10																			9.32	123.77	147.08	141.15	207.99	350.64			62.702	345.79
				60	60			60	10																			330.21	214.81	351.58	223.86	140.88	329.99			46.847	9.929
				60	60			60	40																			333.1	127.73	351.74	313.07	222.61	18.212			236.66	355.43
				60	25			60	25																			257.75	235.53	321.01	85.767	206.86	352.12			277.55	9.0396
				60	25			60	25																			254.23	275.68	249.13	332.93	286.01	308.71			48.478	23.977
				60	10			40	25																			204.67	264.99	198.8	13.681	280.94	3.323			41.96	348.99
				40	10			10	40																			45.88	186.87	203.48	11.588	281.59	359.35			233.78	325.96
				60	25			60	40																			341.21	218.27	70.68	242.65	303.45	349.89			294.3	8.1092
				40	10			40																				357.7	270.7	331.73	252.51	301.7	338.5			42.022	359.49
				60	40			60																				172.69	205.67	211.63	329.47	318.37	10.167			229.13	355.88
				60	10			40																				292.3	236.44	20.35	1.1049	187.91	332.84			291.29	353.52
				60	10			60																				272.95	297.71	224.85	87.666	56.264	12.162			220.48	356.04
				40	10			60																				187.49	2.508	244.21	297.86	150.61	16.091			172.06	25.905
				60	10			10																				212.99	19.963	333.06	236.75	165.31	10.415			260.25	354.77
				60	10			60																				91.64	262.15	174.31	26.52	167.71	341.79			297.32	21.669
				40	10			60																				9.66	174.41	322.31	143.51	162.22	329.11			275.86	337.98
				40	10			60																				195.03	349.17	3.1	93.539	74.949	336.79			271.67	352.41
				60	10			10																				251.56	99.34	96.85	37.745	185.89	348.93			112.61	332.91
				40	40			10																				284.96	245.99	192.06	248.35	163.51	352.57			132.2	11.996
				40	10			60																				253.09	200.61	238.49	173.78	311.45	349.64			186.05	24.306
				60	25			25																				215.58	241.38	244.61	19.527	266.37	2.7577			168.94	330.8
				60	60			40																				266	250.53	283.25	135.05	159.72	5.8191			248.31	10.959
				60	10			40																				209.68	243.99	329.74	86.778	189	354.9			302.16	23.38
				60	10			60																				54.06	330.75	77.35	296.07	137.53	152.74			272.32	0.9875
				40	10			60																				53	171.82	137.89	19.707	353.82	353.46			45.27	6.4718
				40	25			60																				45.13	203.34	57.42	116.85	307.86	294.4			224.84	334.72
				60	10			60																				114.49	198.64	190.63	209.2	351.66	344.83			280.54	10.904
				60	10			60																				218.84	36.626	109.75	92.399	282.68	295.82			280	353.25
				40	10			40																				106.42	85.853	297.06	95.72	345.6	347.82			285.67	339.07
				60	10			60																				243.39	182.98	209.05	128.54	321.2	348.95			94.461	347.38
				40	40			60																				69.9	121.7	24.58	284.38	348.74	348.26			190.43	7.7882
				60	10			60																				297.2	111.82	110.73	338.52	341.9	331.1			65.656	23.088
				60	25			60																				70.09	120.82	85.63	127.51	334.44	315.99			50.225	327.74
				60	40			40																				156.05	305.17	205.3	271.85	168.1	193.55			154.21	322.2
				40	10			40																				219.05	277.05	50.37	81.618	72.743	52.057			258.37	345.44
				40	25			60																				223.22	188.45	19.65	134.93	28.398	60.872			268.99	347.61
				40	25			60																				159	19.657	233.11	19.335	207.84	200.56			37.636	353.32
				40	25			40																				287.94	241.68	29.75	7.9085	42.349	25.094			53.444	329.87
				40	25			60																				120.46	283.9	60.06	195.9	201.65	177.56			54.247	0.99775
				60	10			10																				131.21	233.77	47.19	122.12	261.3	302.89			82.869	32.489
				40	25			60																				191.94	323.31	78.23	266.45	233.46	244.41			303.87	359.02
				40	40			40																				36.3	334.24	348.02	191.77	259.55	277.87			68.106	23.732
				60	25			40																				80.36	264.91	67.56	183.04	72.056	81.227			75.529	331.66
				60	25			60																				237.07	240.01	106.34	110.23	301.07	330.57			152.2	357.04
				60	25			10																				222.45	357.31	264.39	302.66	9.0501	31			267.34	319.02
				40	25			40																				323.72	13.974	191.7	207.78	274.39	313.29			292.19	331.76
				60	10			10																				117.37	59.887	292.68	238.9	289.11	280.42			283.77	3.7217
				10	25			40																				117.63	111.61	281.56	165.75	143.47	133.43			190.97	4.9863
				40	10			40																				306.65	309.96	12.03	296.29					207.48	4.3978
				60	25			40																				61.33	176.54	0.3	260.17					310.97	349.51
				10	10			60																				159.24	188.18	108.7	58.829					89.839	2.6786
				10	10			40																				293.77	278.37	39.67	314.6					162.87	356
				60	10			60																				342.61	105.15	326.5	195.15					271.43	18.742
				60	10			40																				110.83	183.7	136.74	12.93					52.91	355.43
				60	10			10																				113.35	143.97	159.95	10.91					172.61	16.625
				60	10			10																				20.72	249.3	343.28	331.45					298.52	11.773
				60	25			40																				318.67	242.54	203.17	257.75					66.095	11.585
				60	10			60																				211.05	27.006	299.04	276.69					269.65	350.9
				60	40			60																				179.95	323.85	332.03	229.07					154.5	14.241
				40	10			60																				260.19	112.1	121.03	82.802					249.79	3.1957
				60	25			25																				352.86	153.83	106.44	27.843					280.55	354.33
				60	40			60																				228.79	60.683	300.51	124.4					317.18	336.67
				60	40			25																				43.04	280.67	263.25	296.92					228.49	4.6685
				40	10			10																				265.17	135.4	240.84	20.357					223.14	8.9487
				40	25			10																				226.58	38.339	59.29	258.68					221.08	17.128
				60	25			60																				130.69	147.67	268.84	134.34					267.98	35.614
				60	25			60																				302.81	72.384	99.83	258.44					266.09	354.14
				40	10			40																				321.52	173.62	285.48	60.434					205.42	355.82
				40	10			40																				149.49	96.257	141.53	15.156					174.94	349.93
				40	10			60																				123.62	74.521	7.7	17.353					143.93	18.3
				60	10			60																				137.89	264.27	88.08	216.53					77.325	14.166
				60	60			10																				136.9	148.17	204.07	28.429					50.086	346.41
				40	40			10																				206.42	126.78	319.14	98.503					66.763	343.01
				60	25			60																				208.55	269.53	343.82	201.28					60.057	332.11
				40	40			25																				249.64	251.42	343.17	321.24					219.96	356.67
				60	10			40																				227.91	307.5	262.23	24.559					72.13	348.83
				60	25			40																				281.24	227.11	3.24	290.64					200.51	4.57
				40	60			60																				160.04	171.79	112.24	86.302					296.27	5.117
				60	40			60																				338.69	139.26	359.79	132.6					298.2	33.148
				60	25			60																				6.35	151.79	301.16	233.99					295.75	335.05
				10	40			60																				61.69	343.31	116.48	9.9976					262.62	7.7931
				60	60			60																				3.57	222.33	20.85	235.9					209.61	10.875
				40	25			40																				334.28	214.67	83.86	234.11					143.44	336.84
				60	25			60																				47.08	57.823	64.53	66.499					271.45	22.06
				60	60			60																				127.57	217.74	24.76	155.87					278.18	335.34
				60	25			60																				125.14	94.233	197.73	316.55					299.94	8.0078
				60	40			60																				202.65	22.533	239.15	112.86					20.704	352.48
				60	10			40																				124.23	123.76	78.25	187.4					143.02	339.79
				40	40			40																				220.74	303.77	249.42	315.74					307.87	356.54
				40	10			60																				270.35	204.07	301.1	289.37					57.457	8.6189
				40	25			60																				263.46	237.15	132.87	2.4947					308.84	347.05
				40	40			40																				194.58	151.43	270.88	35.091					118.65	349.61
				60	10			60																				223.07	57.283	314.02	140.24					62.234	349.78
				40	10			10																				309.87	66.025	39.35	135.11					292.01	349.27
				60	10			60																				228.12	171.15	45.92	124.45					285.69	2.1729
				40	10			40																				224.15	244.68	260.06	18.486					155.14	348.23
				60	10			40																				276.41	16.998	116.32	255.27					234.64	352.5
				40	10			60																				300.9	0.96269	143.78	175.92					298.16	358.96
				40	25			10																				2.28	225.74	248.37	78.095					181.21	8.2856
				40	10			40																				216.27	310.75	222.68	269.45					281	333.67
				40	40			10																				19.19	267.93	268.05	305.97					69.12	359.41
				60	10			40																				306.47	253.08	274	20.169					268.48	356.23
				60	25			40																				161.79	176.05	120.11	10.208					31.179	345.06
				40	40			40																				314.06	153.9	45.48	160.48					66.654	335.05
				40	40			60																				262.09	169.41	15.05	96.352					71.854	348.9
				60	10			40																				232.07	133.96	347.16	214.65					76.592	357.49
				60	10			60																				220.26	98.724	286.68	1.8919					232.41	355.39
				60	10			40																				293.02	329.11	158.33	206.16					256.02	338.08
				40	10			10																				79.72	130.16	308.57	24.084					164.95	359.27
				40	10			10																				224.05	277.12	343.73	16.815					306.83	343.26
				60	10			40																				323.31	2.7256	69.55	259.23					138.28	3.7944
				60	10			60																				232.78	161.04	323.49	232					300.45	13.005
				10	10			60																				161.52	110.37	287.81	119.1					262.27	16.263
				60	10			60																				207.49	161.31	90.51	147.54					48.644	355.74
				60	10			25																				213.14	31.352	59.85	241.17					159.98	353.98
				40	10			60																				201.79	174.05	61.33	183.4					195.52	351.48
				40	40			25																				236.3	79.346	43.34	151.54					222.33	27.824
				40	60			10																				45.66	309.24	338.94	340.58					201.26	3.5084
				60	10			10																				39.85	225.7	351.13	248.65					153.03	353.4
				40	40			60																				83.6	299.84	233.25	123.12					71.884	339.33
				40	10			60																				142.08	64.163	60.56	1.6029					61.65	18.133
				40	10			40																				281	70.211	226.91	171.14					138.17	344.52
				60	10			40																				86.72	121.46	325.56	105.72					83.931	342.76
				60	25			60																				199.82	13.968	328.33	1.7852					67.168	330.04
				40	25			40																				112.98	46.579	81.24	157.19					58.765	352.8
				60	25			40																				198.57	123.42	68.81	95.644					30.422	339.77
				60	10			60																				110.4	220.72	311.1	273.93					33.825	15.093
				40	10			60																				280.05	136.58	174.89	218.31					175.18	18.222
				10	10			40																				95	231.8	30.43	143.7					121.12	325.25
				60	10			60																				122.44	206.8	280.76	175.22					62.009	341.17
				40	60			40																				187.04	356.52	219.07	38.696					180.14	344.89
				40	40			40																				225.91	32.442	349.19	12.261					95.457	1.5598
				40	25			60																				108.55	9.8786	140.9	95.377					62.426	0.042065
				10	40			40																				70.56	342.85	190.48	287.27					212.15	9.0595
				25	10			40																				5.41	324.19	136.86	305.33					275.76	308.98
				60	25			25																				308.31	340.83	91.99	48.674					49.42	346.87
				40	60			60																				291.45	339.19	120.86	286.21					254.21	340.4
				40	40			40																				173.07	5.4106	290.18	60.806					291.41	4.9773
				60	25			60																				138.61	7.6126	108.2	27.317					47.081	346.25
				60	40			10																				185.9	6.6419	229.31	191.03					77.485	321.4
				60	60			25																				18.53	5.8105	34.91	219.6					280.49	343.12
				10	25			40																				240.93	14.844	264.2	308.08					276.62	326.46
				40	25			60																				288.68	18.198	139.48	103.12					223.32	340.73
				40	40			40																				250.35	351.1	146.28	34.799					47.976	342.64
				40	10			40																				214.47	22.822	188.64	292.77					279.12	345.28
				40	60			40																				347.94	337.8	108.01	200.98					159.94	349.53
				60	10			40																				341.9	353.67	19.15	4.8281					268.24	358.14
				60	10			40																				240.28	321.1	50.45	223.71					250.83	352.72
				10	25			40																				229.67	21.406	137.67	12.219					295.74	3.6239
				10	40			60																				313.73	347.52	93.25	236.24					126.92	338.65
				10	60			60																				306.44	298.45	170.04	15.113					75.798	353.06
				10	25			60																				12.82	345.69	325.35	302.26					65.506	350.58
				60	10			60																				284.13	355.19	341.34	43.032					252.35	359.48
				10	40			60																				59.72	12.339	31.76	210.41					228.17	10.241
				10	40			40																				107.32	333.59	111.22	134.12					254.9	1.1862
				25	10			25																				34.02	14.483	218.39	196.2					294.66	351.73
				10	40			60																				281.78	4.7716	36.23	293.07					205.52	12.764
				10	10			10																				163.6	9.4814	94.51	329.4					152.74	356.92
				10	25			60																				175.87	338.23	109.18	294.88					70.357	339.71
				25	10			40																				288.59	331.09	59.15	162.39					269.92	26.543
				25	25			60																				230.59	329.05	264.57	275.17					293	46.295
				25	10			40																				92.76	1.6125	176.87	16.54					268.12	324.79
				10	60			40																				202.09	2.2329	108.44	281.49					281.62	359.5
				10	60			40																				130.6	5.573	131.16	99.229					186.88	349.13
				25	25			40																				281.68	347.4	246.13	9.1307					93.317	313.75
				25	25			10																				35.25	350.26	323.94	8.0798					165.03	283.05
				10	10			25																				320.87	310.22	123.14	340.88					262.9	1.8217
				10	60			60																				213.81	315.49	249.4	357.01					183.31	321.91
				40	25			60																				187.45	321.88	302.9	43.049					208.39	354.95
				25	25			40																				320.33	339.51	69.98	338.81					59.972	335.06
				25	40			25																				280.43	342.61	140.55	341.39					156.21	338.55
				10	10			60																				105.91	354.28	20.34	26.169					277.5	347.55
				25	40			25																				23.37	356.95	219.49	59.447					244.77	341.62
				10	60			60																				340.9	340.06	153.96	23.806					311.94	24.999
				10	10			25																				116.72	345.95	234.91	15.537					190.69	353
				10	10			40																				158.26	345.78	301.11	6.1043					39.737	5.8982
				10	25			10																				54.62	347.32	8.33	5.684					53.909	307.93
				10	25			40																				264.05	6.1008	54.18	12.821					175.59	356.73
				10	25			10																				329.99	4.8147	224.4	50.272					259.68	346.74
				10	10			10																				60.3	347.99	157.1	310.62					214.84	18.947
				10	25			60																				166.7	26.117	325.94	8.7511					48.591	349.64
				10	10			10																				77.67	326.38	238.34	34.787					143.16	316.44
				10	10			40																				308.43	327.84	125.42	347.24					241.2	357.94
				10	25			10																				27.82	346.54	263.66	317.46					81.926	4.7545
				10	25			60																				119.51	334.58	310.8	332.68					40.951	18.412
				10	25			40																				43.39	8.7276	321.76	19.593					72.985	344.03
				10	25			60																				187.49	332.64	331.42	345.02					171.6	16.645
				10	60			60																				31.26	341.49	214.89	8.2394					200.16	353.2
				25	60			40																				356.11	335.33	81.23	35.955					120.23	28.555
				10	40			40																				155.44	17.339	20.15	3.1339					280.08	349.11
				10	25			25																				87.41	341.62	169.37	357.7					118.89	6.3008
				25	10			60																				66.96	356.89	101.95	329.22					71.414	347.8
				10	25			40																				176.12	345.41	328.73	25.065					77.675	334.35
				10	25			40																				88.39	8.4047	213.77	350.48					272.59	345.52
				10	25			60																				89.99	346.11	227.39	352.99					33.499	321.39
				10	25			40																				38.44	32.128	355.21	6.586					333.62	19.657
				25	25			40																				299.22	316.44	164.3	348.63					206.03	318.36
				25	25			60																				166.3	333.61	298.71	23.041					306.24	358.99
				10	25			25																				125.52	340.49	271.65	295.55					237.5	317.41
				10	25			60																				74.09	15.779	59.96	345.02					272.33	4.0873
				10	25			40																				311.78	19.22	261.85	19.138					195.59	349.01
				10	25			40																				254.01	345.28	57.76	323.64					281.56	356.81
				10	25			60																				202.29	354.6	302.5	308.17					274.13	308.06
				25	10			10																				160.54	5.1959	193.79	357.97					81.295	358.87
				60	25			60																				168.67	2.0377	325.76	344.45					316.23	328
				10	25			40																				121.68	332.77	12.36	2.2432					262.24	23.839
				60	60			25																				147.43	14.35	212.26	1.0283					319.2	356.99
				25	25			40																				327.71	328.96	118.53	327.23					304	1.3467
				25	25			60																				224.71	322.93	168.02	334.56					99.03	353.79
				10	25			25																				167.95	334.11	10.33	344.23					237.04	321.82
				25	10			40																				248.46	31.704	312.9	358.7					87.309	1.1571
				25	10			10																				54.04	333.44	245.38	354.53					281.92	342.95
				25	40			40																				243.88	358.63	29.92	7.0243					264.23	349.04
				25	25			60																				138.75	341.14	232.78	47.455					312.81	22.663
				25	25			60																				206.95	314.27	66.01	333.63					269.27	7.9133
				25	25			60																				18.4	23.585	268.74	30.117					152.4	350.24
				25	25			40																				101.26	5.6586	235.67	352.28					171.97	335.48
				60	60			40																				84.14	348.73	87.16	358.46					40.906	320.15
				10	60			40																				120.73	28.159	31.2	336.52					331.72	317.2
				25	25			60																				346.24	351.78	106.69	354.56					331.95	10.395
				25	25			40																				143.11	355.55	333.24	335.3					214.15	283.03
				25	10			25																				289.47	357.4	23.08	11.218					350.46	347.91
				40	60			40																				192.81	350.23	302.55	355.31					139.44	329.41
				10	25			60																				183.78	356.32	147.5	354.77					126.45	2.6048
				25	25			60																				277.24	326.59	54.82	350.93					84.537	349.91
				25	25			25																				143.4	26.205	343.27	356.26					38.313	342.86
				25	60			25																				59.67	340.84	15.45	340.47					351.9	325.24
				40	25			10																				68.01	12.937	196.47	352.4					129.32	339.92
				25	10			40																				66.19	349.38	64.67	341.46					30.838	341.06
				25	40			10																				163.09	17.54	26.82	26.501					335.4	337.75
				25	10			25																				273.52	9.6002	103.84	355.87					252.86	294.7
				25	60			60																				301.35	351.53	201.36	324.99					285.75	343.52
				25	60			25																				250.9	1.6829	133.11	345.44					295.89	340.16
				10	60			25																				19.06	8.3374	133.39	340.55					311.92	320.57
				25	40			25																				0.96	11.661	348.61	16.52					160.73	341
				10	10			10																				258.23	306.83	9.06	351.42					48.729	7.0999
				25	10			10																				306.1	16.326	25.89	356.1					50.814	356.99
				25	10			60																				137.5	343.14	213.51	357.39					319.05	350.63
				25	10			60																				31.82	5.0441	269.34	34.553					191.09	348.7
				10	10			40																				14.38	353.58	74.72	14.896					264.47	319.73
				25	10			40																				223.46	357.64	134.92	336.9					41.227	2.8648
				10	10			40																				177.87	21.309	259.53	11.068					279.18	353.91
				25	60			40																				277.5	11.836	345.1	15.255					295.09	321.47
				10	10			10																				197.14	349.1	230.6	341.5					272.97	339.94
				25	40			60																				267.49	326.44	102.61	7.1634					352.34	16.09
				10	10			40																				139.44	352.25	55.13	13.233					335.85	357.36
				25	25			40																				2.14	26.979	229.01	4.1215					326.44	7.5372
				10	25			60																				153.9	343.47	285.85	34.649					329.89	299.81
				10	25			60																				215.3	350.15	249.71	8.9411					70.935	5.2003
				10	10			60																				229.6	29.386	355.53	4.0639					323.35	357.46
				25	60			25																				171.64	7.668	82.7	44.014					341.98	355.98
				10	40			10																				145.42	349.94	50.44	32.875					333.51	352.65
				10	25			40																				95.83	333.59	65.42	330.47					297.82	337.82
				10	10			10																				342.72	337.8	165.94	43.126					5.1545	16.328
				10	10			10																				130.37	15.93	271.41	8.7654					92.696	319.34
				10	60			10																				262.1	2.8477	233.81	356					9.5194	331.56
				10	60			10																				2.88	347.27	102.4	14.118					27.698	292.91
				10	10			40																				147.5	338.56	205.75	347.7					282.07	329.14
				10	10			10																				116.47	320.78	173.85	12.51					22.153	10.107
				25	10			10																				149.36	336.22	357.7						25.1	315.76
				25	25			10																				357.65	342.32	324.26						26.67	1.8771
				10	10			10																				30.81	34.11	332.71						125.08	3.0565
				25	10			10																				210.2	33.376	260.86						329.68	1.1155
				10	25			10																				77.11	345.48	38.99						326.96	357.35
				25	60			10																				293.75	1.4857	126.14						332.76	337.43
				10	60			40																				262.57	338.03	146.67						56.235	0.1548
				10	25			10																				91.47	11.003	297.41						250.03	344.36
				25	60			10																				255.81	340.03	240.39						335.24	345.44
				10	25			60																				214.83	22.521	133.65						355.88	335.38
				10	10			10																				356.74	317.14	16.96						330.33	2.158
				10	25			40																				100.62	349.36	54.19						330	347.25
				10	40			10																				303.79	6.0452	286.24						138.12	333.51
				25	40			10																				346.35	349.83	88.61						140.26	14.761
				25	10			60																				68.55	31.006	195.14						56.235	340.49
				25	40			10																				181.44	355.92	201.24						250.03	349.63
				10	40			10																				231.12	36.691	12.3						335.24	319.65
				10	60			10																				260.06	336.9	78.98						355.88	348.08
				10	25			10																				65.01	12.195	124.15						330.33	340.48
				40	40			10																				123.98	19.201	249.49						330	359.29
				25	40			10																				183.1	352.33	188.26						138.12	11.77
				40	40			10																				220.39	322.61	283.31						140.26	356.78
				40	10			40																				63.14	24.348	167.49						49.246	335.88
				40	10			10																				356.86	18.601	21.08						88.378	354.68
				40	40			10																				50.02	318.79	343.72						212.04	318.92
				40	60			25																				113.33	337.3	81.65						28.536	358.75
				40	60			60																				224.22	339.71	173.12						315.36	327.43
				40	60																							136.2	1.1181	55.92						313.24	325.69
				25	60																							208.64	338.9	280.28						356.76	15.693
				40	60																							196.84	5.4473	103.94						35.168	318.79
				40	60																							237.55	356.07	84.53						49.163	356.58
				40	25																							311.59	322.49	188.25						71.363	322.43
				40	25																							265.82	340.05	209.84						137.5	351.82
				40	40																							274.06	6.2788	46.5						45.809	335.55
				40	25																							69.343	347.74	344.65						75.468	324.5
				40	60																							191.87	340.65	226.28						352.34	346.09
				40	10																							67.064	358.34	1.98						335.85	324.03
				10	40																							87.913	2.6202	208.66						326.44	12.188
				40	25																							50.401	348.09	343.73						329.89	343.4
				40	60																							86.949	2.6613	228.72						70.935	9.5587
				40	60																							259.63	354.41	22.3						323.35	346.4
				40	25																							222.37	350.14	353.53						288.42	354.74
				40	40																							316.87	339.56	261.9						53.756	323.94
				40	25																							71.168	0.4977	320.03						336.5	342.81
				40	10																							71.025	332.27	216.62						340.76	339.69
				40	25																							250.28	310.32	356.12						49.46	353.83
				40	25																							280.84	327.15	106.06						99.14	339.21
				40	25																							276.99	339.79	119.4							0.94401
				40	10																							185.37	346.71	139.72							339.37
				10	10																							67.252	352.1	261.71							335.83
				40	40																							57.588	355.21	163.24							1.1296
				40	10																							44.217	33.512	147.1							347.95
				40	25																							209.64	11.188	351.04							2.3069
				40	60																							90.413	311.77	124.06							344.17
				40	10																							70.26	3.4377	246.92							355.78
				40	10																							177.19	6.9856	122.78							344.06
				40	40																							217.56	356.79	135.78							16.388
				40	25																							265.15	6.516	1.74							17.918
				40	25																							290.17	8.1936	354.84							4.922
				40	10																							62.439	326.43	206.69							1.4101
				40	25																							70.681	353.95	122.29							343.01
				40	10																							75.267	350.19	338.37							6.3858
				40	60																							200.37	336.59	141.38							321.04
				40	60																							177.65	324.64	272.54							329.84
				40	10																							148.73	333.15	302.22							19.407
				40	10																							166.52	338.48	313.96							0.23192
				40	25																							140.44	356.92	97.16							324.91
				25	10																							164.33	333.48	236.55							26.258
				40	60																							257.37	13.6	294.23							350.74
				40	25																							69.193	346.22	224.6							25.273
				40	10																							147.01	326.33	130.35							0.68846
				40	10																							155.56	333.01	358.46							3.7925
				40	10																							306.87	326.52	98.03							7.361
				40	25																							281.59	8.1895	241.02							348.18
				25	25																							64.639	15.828	180.71							18.591
				40	10																							256.33	306.68	13.35							324.24
				40	10																							174.1	350.41	70.01							19.297
				40	10																							309.48	351.67	50.65							298.42
				25	25																							283.95	21.527	35.83							356.42
				40	25																							47.82	343.93	295.9							10.312
				40	10																							51.104	25.665	351.19							333.83
				40	60																							54.87	15.389	87.39							0.19057
				40	25																							24.419	321.01	51.93							348.82
				25	25																							181.93	357.84	282.05							346.47
				25	10																							27.409	358.7	56.02							322.71
				40	25																							47.699	305.38	103.32							326.21
				40	25																							57.67	12.587	269.2							322.29
				40	25																							290.39	336.71	47.79							323.57
				40	60																							188.07	352.9	243.17							354.76
				40	40																							284.68	356.44	83.08							15.352
				40	40																							229.44	354.28	63.32							338
				40	25																							140.68	344.53	29.43							12.586
				40	10																							104.28	15.619	180.06							25.721
				40	60																							284.52	17.412	233.62							349.48
				40	60																							53.008	343.53	244.62							28.758
				40	60																							205.07	344.35	136.18							13.65
				25	60																							195.16	4.6807	113.15							17.602
				25	25																							81.026	350.74	296.37							339.01
				40	10																							275.76	342.73	210.85							0.15241
				40	10																							252.04	355.9	105.31							325.88
				40	60																							87.71	322.47	220.31							355.42
				40	60																							104.23	2.2623	35.52							339.27
				40	10																							203.06	18.457	282.73							30.204
				25	25																							241.23	349.09	203.63							356.14
				25	10																							66.78	324.83	292.87							359.12
				40	10																							91.508	1.2592	4.83							28.407
				40	10																							92.485	331.69	193.62							22.608
				40	10																							236.35	329.31	11.19							347.99
				40	25																							181.99	356.46	228.47							339.81
				40	10																							311.34	358.81	344.14							345.31
				40	40																							275.61	341.03	191.89							325.4
				40	25																							302.15	316.74	329.26							355.52
				40	10																							199.07	22.746	228.56							0.85702
				40	10																							279.54	349.06	48.75							325.66
				40	40																							106.38	3.5586	252.76							343.37
				40	25																							265.47	346.97	240.74							359.52
				25	10																							201.23	24.938	156.76							332.46
				40	10																							190.11	341.42	193.26							19.527
				40	10																							255.73	2.6167	274.67							325.48
				10	25																							66.328	337.53	193.52							345.3
				25	25																							128.62	336.55	295.96							352.25
				40	10																							55.484	331.84	298.04							338.41
				40	10																							296.14	354.42	165.84							334.04
				40	10																							49.122	6.6039	299.1							336.81
				40	25																							35.544	350.2	16.54							317.09
				40	25																							153.17	350.54	285.07							337.96
				40	10																							149.71	316.99	296.18							350.6
				40	10																							219.93	321.76	337.94							22.277
				40	40																							213.53	16.273	36.95							31.36
				25	25																							263.83	313.07	117.25							347.88
				40	10																							44.996	355.84	69.424							313.63
				40	10																							183.78	1.0131	62.488							6.8949
				40	10																							271.74	358.89	272.58							8.3097
				40	10																							159.56	343.98	128.44							6.9182
				40	10																							122.44	339.62	263.85							344.98
				40	60																							261.19	332.09	50.994							26.351
				40	25																							167.86	345.99	215.08							357.65
				25	25																							325.93	346.33	281.44							353.98
				40	10																							73.287	301.96	250.04							356.99
				40	25																							23.925	320.33	245.87							355.92
				40	25																							35.278	317.43	71.6							347.18
				40	25																							271.04	355.88	143.34							339.85
				60	60																							282.35	352.79	110							4.9889
				60	40																							259.51	337.14	56.232							14.084
				40	40																							46.301	352.45	141.66							342.22
				40	25																							257.53	311.48	136.44							8.7092
				25	10																							267.89	10.174	278.84							3.6478
				40	60																							239.94	331.66	158.98							3.5498
				40	60																							162.83	359.9	129.56							330.11
				40	60																							102.42	351.16	275.67							356.12
				40	60																							277.49	321.68	78.421							337.97
				40	25																							300.64	356.39	280.82							342.17
				40	25																							277.51	327.96	172.93							6.0771
				40	10																							215.12	333.45	160.67							348.8
				40	25																							193.12	329.09	9.6851							341.22
				40	10																							266.66	359.17	266.96							0.34815
				40	25																							130.84	4.3237	172.78							260.24
				40	10																							20.411	324.86	293.12							330.8
				10	25																							203.43	19.902	290.27							340.11
				40	25																							244.99	358.98	196.54							337.37
				40	10																							287.93	329.26	177.13							323.61
				40	10																							153.8	9.1555	302.93							221.19
				40	10																							172.72	350.5								347.29
				40	10																							292.13	333.39								160.4
				25	40																							104.61	330.02								70.636
				40	25																							144.58	6.0561								355.2
				40	10																							165.7	311.3								53.518
				40	10																							280.36	13.748								328.56
				40	40																							150.88	324.79								147.73
				40	10																							203.57	356.65								34.442
				40	10																							313.14	1.4566								331.77
				40	10																							276.99	7.7309								238.83
				40	60																							262.9	355.65								339.86
				25	40																							309.26	7.4257								243.4
				25	60																							66.775	352.25								293.67
				40	25																							271.26	343.64								70.087
				40	10																							80.83	356.09								304.5
				40	25																							143.72	28.226								264.76
				40	10																							81.844	347.65								256.67
				40	40																							137.69	339.35								318.26
				40	60																							206.58	19.726								25.96
				40	40																							73.666	351.96								259.86
				40	10																							71.909	352.05								275.69
				40	25																							294.03	4.7361								270.17
				40	10																							278.64	345.85								328.35
				40	25																							309.56	347.8								321.05
				40	25																							41.335	334.96								64.085
				40	25																							176.22	27.451								323.64
				40	10																							59.953	322.99								331.02
				40	25																							227.13	8.3994								301.64
				40	10																							274.44	14.744								295.86
				40	10																							153.04	324.85								38.527
				40	10																							270.75	2.1237								54.24
				40	25																								30.05								94.876
				25	40																								335.58								6.9088
				40	10																								359.99								280.41
				40	25																								332.66								36.057
				40	25																								336.19								132.89
				40	10																								340.36								342.06
				40	40																								20.376								39.224
				40	10																								358.47								326.34
				40	25																								336.63								229.92
				40	10																								353.38								316.3
				40	40																								355.85								95.912
				40	40																								350.3								323.39
				25	60																								334.71								229.92
				40	25																								297.72								316.3
				40	10																								15.617								95.912
				25	10																								41.045								323.39
				40	25																								26.335								56.313
				40	25																								334.64								330.47
				40	25																								313.96								90.647
				40	25																								18.953								219.45
				40	10																								344.44								329.6
				40	25																								7.3769								22.269
				40	25																								2.6368								347.21
				40	25																								346.89								310.22
				40	25																								340.54								347.89
				40	10																								343.13								95.346
				40	10																								355.96								49.134
				40	25																								348.72								306.68
				40	10																								359.18								58.022
				40	10																								351.01								328.35
				40	25																								5.5569								321.05
				40	25																																64.085
				40	10																																323.64
				40	25																																303.64
				40	25																																307.15
				40	25																																353.83
				40	25																																316.07
				40	10																																294.85
				40	60																																16.206
				40	60
				40	10
				40	25
				40	10
				40	25
				40	10
				40	10
				40	25
				40	25
				25	40
				40	10
				25	25
				25	10
				40	25
				40	60
				25	10
				40	10
				40	60
				40	40
				40	10
				25	10
				40	25
				40	10
				40	10
				25	25
				25	10
				25	10
				25	10
				40	25
				40	10
				25	10
				40	10
				40	25
				25	60
				40	60
				60	40
				10	40
				25	60
				60	60
				40	60
				25	60
				25	25
				25	25
				10	60
				10	40
				10	60
				10	25
				10	40
				10	25
				10	40
				10	60
				10	25
				10	40
				10	60
				10	60
				10	10
				10	10
				10	25
				10	25
				10	40
				10	10
				10	60
				10	60
				10	25
				10	10
				10	40
				60	25
				10	25
				10	25
				10	25
				10	60
				10	25
				10	25
				10	10
				10	10
				10	25
				10	60
				10	60
				10	10
				10	25
				10	60
				10	25
				25	60
				25	25
				10	25
				10	25
				40	25
				10	25
				60	25
				10	60
				10	25
				10	10
				10	10
				10	10
				10	10
				10	25
				10	10
				25	60
				10	40
				10	10
				10	25
				25	60
				10	10
				10	25
				10	60
				10	40
				25	40
				10	10
				10	40
				25	25
				10	40
				60	40
				10	40
				10	40
				10	10
				10	10
				25	40
				60	25
				10	10
				25	10
				10	10
				10	25
				10	10
				10	25
				10	40
				10	60
				25	25
				25	25
				10	25
				10	60
				10	40
				10	25
				10	25
				40	25
				10	10
				25	25
				10	60
				10	40
				10	40
				40	25
				10	25
				40	25
				25	25
				10	60
				10	60
				25	60
				25	25
				25	10
				25	40
				60	60
				25	40
				25	10
				25	40
				25	10
				10	25
				10	60
				40	40
				60	10
				60	10
				10	40
				60	25
				25	10
				25	10
				60	10
				40	25
				60	10
				10	25
				10	40
				25	60
				10	25
				60	25
				25	25
				25	60
				10	40
				60	10
				40	10
				25	10
				10	10
				10	10
				25	10
				25	10
				10	10
				10	40
				25	25
				25	25
				60	25
				10	10
				60	25
				60	60
				25	40
				25	40
				10	25
				10	25
				10	25
				60	25
				25	60
				60	60
				10	60
				25	25
				25	25
				60	25
				60	25
				25	40
				10	60
				25	40
				25	25
				25	25
				60	60
				10	25
				25	40
				10	25
				60	25
				25	10
				40	10
				60	10
				25	60
				25	40
				10	25
				60	25
				60	40
				10	25
				10	25
				10	40
				10	40
				60	60
				25	40
				25	10
				25	40
				10	25
				25	10
				10	40
				10	25
				10	25
				25	40
				25	25
				10	10
				25	40
				10	10
				25	25
				25	40
				10	10
				40	40
				10	40
				60	25
				10	10
				25	25
				25	25
				60	10
				10	10
				60	25
				60	10
				10	40
				25	60
				25	25
				10	40
				10	40
				10	25
				60	40
				10	40
				60	25
				60	10
				10	40
				10	10
				10	60
				10	25
				10	40
				25	40
				25	10
				10	10
				10	10
					60
					60
					25
					60
					25
					40
					40
					10
					40
					25
					60
					10
					40
					10
					60
					60
					60
					60
					60
					40
					40
					60
					10
					25
					25
					25
					25
					40
					25
					60
					40
					10
					10
					25
					60
					40
					10
					60
					10
					10
					60
					25
					60
					40
					40
					60
					25
					60
					60
					40
					25
					60
					60
					60
					60
					60
					60
					60
					60
					60
					60
					60
					60
					25
					25
					25
					60
					60
					60
					10
					10
					10
					10
					60
					60
					25
					10
					60
					40
					40
					10

## Sheet: Figure 4
	Figure 4f
	Increased - WT V1 .3Hz	Increased - WT V1 .75Hz	Increased - WT V1 1.2Hz	Increased - WT V1 1.8Hz	Decreased - WT V1 0.3Hz	Decreased - WT V1 0.75Hz	Decreased - WT V1 1.2Hz	Decreased - WT V1 1.8Hz	Unchanged - WT V1 .3Hz	Unchanged - WT V1 .75Hz	Unchanged - WT V1 1.2Hz	Unchanged - WT V1 1.8Hz	Increased - Frmd7tm V1 .3Hz	Increased - Frmd7tm V1 .75Hz	Increased - Frmd7tm V1 1.2Hz	Increased - Frmd7tm V1 1.8Hz	Decreased - Frmd7tm V1 0.3Hz	Decreased - Frmd7tm V1 0.75Hz	Decreased - Frmd7tm V1 1.2Hz	Decreased - Frmd7tm V1 1.8Hz	Unchanged - Frmd7tm V1 .3Hz	Unchanged - Frmd7tm V1 .75Hz	Unchanged - Frmd7tm V1 1.2Hz	Unchanged - Frmd7tm V1 1.8Hz
	0.35264	0.31686	0.28875	0.25554	0.39454	0.3906	0.44978	0.43794	0.074542	0.07976	0.083488	0.081997	0.50757	0.5634	0.57355	0.60908	0.254	0.25146	0.28956	0.28956	0.34264	0.31284	0.36871	0.37243
	0.17326	0.16806	0.19232	0.21138	0.24468	0.27893	0.43308	0.46489	0.54779	0.619	0.66282	0.69021	0.51776	0.52811	0.56436	0.60578	0.1586	0.1697	0.18715	0.19191	0.1879	0.52472	0.50735	0.49213
	0.26908	0.27642	0.25685	0.24462	0.17412	0.20546	0.31342	0.34302	0.13141	0.17346	0.20631	0.21946	0.20208	0.21471	0.22523	0.2105	0.5103	0.55112	0.62767	0.66849	0.45725	0.50297	0.53498	0.52583
	0.48025	0.47467	0.50259	0.55843	0.063191	0.067614	0.10553	0.11248	0.3097	0.36854	0.45835	0.47693	0.4976	0.49262	0.56228	0.56726	0.31671	0.35471	0.56057	0.54157	0.19475	0.17138	0.20059	0.21033
	0.82817	0.77039	0.68051	0.64199	0.10562	0.11195	0.13836	0.15948	0.035883	0.068829	0.067419	0.065116	0.48591	0.1346	0.18607	0.28106	0.12239	0.13708	0.20562	0.21664	0.4674	0.50946	0.5749	0.61229
	0.2818	0.29025	0.30152	0.32688	0.20469	0.22516	0.31932	0.35821	0.22382	0.2462	0.26411	0.28425	0.097724	0.026332	0.039351	0.014142	0.084942	0.094285	0.1444	0.13251	0.031497	0.10639	0.13039	0.077315
	0.29672	0.28189	0.31749	0.35607	0.131	0.13886	0.17817	0.18603	0.47247	0.41878	0.45637	0.5369	0.1892	0.068075	0.05695	0.025249	0.16231	0.21749	0.30676	0.33273	0.025587	0.060285	0.065099	0.033937
	0.10023	0.10724	0.12027	0.12228	0.090041	0.10175	0.14316	0.15037	0.1774	0.15256	0.1774	0.19336	0.32394	0.089732	0.12405	0.18737	0.11656	0.14104	0.21447	0.2203	0.44288	0.43845	0.46059	0.47388
	0.29078	0.33925	0.29424	0.34617	0.21511	0.23662	0.36999	0.40871	0.22575	0.30025	0.41087	0.43345	0.097724	0.026332	0.039351	0.014142	0.18585	0.23417	0.34569	0.35684	0.26134	0.24566	0.2535	0.26656
	0.17319	0.18878	0.23381	0.21649	0.13511	0.14321	0.18645	0.20131	0.12679	0.14708	0.17877	0.16736	0.1892	0.068075	0.05695	0.025249	0.1836	0.21114	0.26989	0.27907	0.4719	0.50965	0.56628	0.63707
	0.30154	0.392	0.46739	0.49151	0.073364	0.077033	0.11151	0.12032	0.33545	0.44615	0.56021	0.48305	0.32394	0.089732	0.12405	0.18737	0.10206	0.1092	0.16942	0.15819	0.52575	0.5941	0.62564	0.67296
	0.062859	0.059979	0.055969	0.088313	0.13842	0.14811	0.20486	0.22977	0.21436	0.23794	0.32797	0.28296	0.097724	0.026332	0.039351	0.014142	0.079107	0.084644	0.11075	0.12499	0.2896	0.25485	0.28091	0.31856
	0.23816	0.26172	0.28527	0.26172	0.20343	0.21971	0.32956	0.29295	0.082081	0.10588	0.12887	0.11245	0.1892	0.068075	0.05695	0.025249	0.10397	0.12164	0.14764	0.16635	0.38151	0.36625	0.38914	0.36244
	0.44737	0.48504	0.46149	0.47091	0.23039	0.26955	0.36862	0.34558	0.12315	0.15148	0.20566	0.21921	0.095755	0.047081	0.065908	0.030868	0.31527	0.34049	0.42561	0.38147	0.42174	0.41331	0.46392	0.43439
	0.24259	0.27412	0.29838	0.33477	0.16727	0.19236	0.27098	0.28603	0.062049	0.0757	0.093073	0.086248	0.46422	0.43551	0.49772	0.47858	0.27933	0.2905	0.32402	0.30447	0.69052	0.73885	0.801	0.74576
	0.60923	0.58049	0.546	0.57474	0.21748	0.2936	0.40452	0.43932	0.41745	0.53851	0.71802	0.66792	0.089436	0.087323	0.079577	0.070422	0.48328	0.55094	0.58477	0.5606	0.38698	0.15523	0.15204	0.42839
	0.30713	0.32556	0.36241	0.34398	0.085683	0.10967	0.14309	0.15937	0.25439	0.31544	0.41719	0.43754	0.27335	0.28155	0.30342	0.33349	0.25523	0.2782	0.42623	0.45431	0.25799	0.10349	0.10136	0.28559
	0.53394	0.48268	0.45706	0.42715	0.20642	0.26215	0.39219	0.36123	0.15396	0.17285	0.4004	0.33234	0.26896	0.25402	0.222	0.21346	0.074227	0.083877	0.11505	0.11876	0.060372	0.11194	0.10401	0.15889
	0.27984	0.26016	0.22955	0.21862	0.11305	0.12549	0.19219	0.21593	0.040123	0.058368	0.071272	0.051521	0.5014	0.50538	0.44569	0.39794	0.076626	0.10268	0.14099	0.14865	0.25799	0.10349	0.10136	0.28559
	0.3511	0.36624	0.32689	0.30268	0.21492	0.24501	0.36107	0.33743	0.0091979	0.014355	0.020332	0.019207	0.31135	0.34872	0.39542	0.4359	0.33438	0.36113	0.46813	0.48485	0.060372	0.11194	0.10401	0.15889
	0.09168	0.099939	0.09168	0.082594	0.2499	0.28239	0.39734	0.41983	0.0091979	0.014355	0.020332	0.019207	0.49275	0.54695	0.57159	0.52724	0.083633	0.10538	0.12879	0.12378	0.071723	0.076744	0.069571	0.073875
	0.39757	0.34589	0.40155	0.42938	0.13823	0.16587	0.22669	0.20734	0.13057	0.17105	0.20891	0.20238	0.066839	0.073523	0.08288	0.090901	0.09556	0.12518	0.16054	0.13761	0.58307	0.6647	0.71135	0.7405
	0.048755	0.053509	0.042506	0.022736	0.25003	0.31004	0.45756	0.47006	0.31406	0.35803	0.52448	0.58729	0.69185	0.62063	0.56976	0.50871	0.10267	0.13861	0.16736	0.14682	0.10341	0.093068	0.10341	0.097204
	0.03815	0.029647	0.036587	0.026295	0.11801	0.14161	0.20534	0.21596	0.015559	0.015974	0.023224	0.062539	0.46994	0.43234	0.48873	0.50753	0.37836	0.48431	0.6016	0.51836	0.43384	0.49024	0.49892	0.4512
	0.093051	0.072126	0.09915	0.048104	0.14313	0.1918	0.2605	0.29056	0.055766	0.064131	0.066919	0.070265	0.40349	0.3876	0.34948	0.31771	0.23855	0.31011	0.41746	0.35782	0.15023	0.23714	0.16062	0.17454
	0.035156	0.045464	0.044231	0.03644	0.19367	0.2324	0.35442	0.3273	0.11838	0.11479	0.12914	0.11957	0.45081	0.4463	0.51393	0.49589	0.14761	0.17123	0.23322	0.26717	0.15023	0.23714	0.16062	0.17454
	0.02917	0.017931	0.023113	0.020775	0.12379	0.15226	0.21168	0.20549	0.23689	0.25111	0.33402	0.27479	0.083927	0.093998	0.091481	0.08057	0.31254	0.36255	0.52195	0.55945	0.15023	0.23714	0.16062	0.17454
	0.056691	0.02441	0.037989	0.037481	0.068247	0.083261	0.10305	0.1167	0.37754	0.41152	0.55499	0.4606	0.5297	0.5403	0.60386	0.56678	0.22665	0.24479	0.27652	0.29918	0.55764	0.6134	0.64128	0.64686
	0.014797	0.0086056	0.0092167	0.023075	0.19934	0.21928	0.28905	0.3349	0.29327	0.32847	0.42525	0.40179	0.14016	0.067948	0.03783	0.026897	0.16088	0.16249	0.18502	0.20915	0.31691	0.3144	0.30869	0.27251
	0.081165	0.19981	0.17133	0.1465	0.26933	0.34475	0.51982	0.53328	0.072978	0.078086	0.12187	0.13428	0.12868	0.12333	0.11384	0.056088	0.21261	0.21474	0.24663	0.236	0.31691	0.3144	0.30869	0.27251
	0.014797	0.0086056	0.0092167	0.023075	0.14159	0.17275	0.24638	0.2393	0.274	0.3014	0.37812	0.3288	0.091366	0.040404	0.023189	0.02711	0.15253	0.17999	0.23338	0.26846	0.31691	0.3144	0.30869	0.27251
	0.081165	0.19981	0.17133	0.1465	0.17966	0.22817	0.27847	0.30183	0.21243	0.24429	0.2974	0.24854	0.18601	0.1567	0.11009	0.0741	0.095336	0.10678	0.16398	0.14205	0.48188	0.50622	0.50936	0.33866
	0.14882	0.14082	0.21521	0.11446	0.089061	0.11133	0.16832	0.18436	0.066951	0.089045	0.12587	0.13792	0.091366	0.040404	0.023189	0.02711	0.23197	0.24589	0.39203	0.43147	0.42005	0.40745	0.40745	0.45365
	0.02917	0.017931	0.023113	0.020775	0.22711	0.27481	0.42016	0.4406	0.24718	0.26943	0.4301	0.37572	0.18601	0.1567	0.11009	0.0741	0.097503	0.11603	0.15113	0.1716	0.056088	0.057737	0.062686	0.054988
	0.20705	0.2272	0.19972	0.18323	0.16018	0.1794	0.21945	0.23227	0.07512	0.0939	0.1277	0.11869	0.091366	0.040404	0.023189	0.02711	0.23165	0.29188	0.39149	0.43087	0.66678	0.64011	0.70012	0.61344
	0.22101	0.21283	0.2026	0.20464	0.1688	0.17893	0.27514	0.31734	0.23506	0.24681	0.35729	0.30793	0.18601	0.1567	0.11009	0.0741	0.17399	0.18269	0.27838	0.24358	0.69653	0.64777	0.70349	0.77314
	0.38858	0.37303	0.40412	0.37692	0.2487	0.29347	0.43026	0.40788	0.086979	0.10264	0.15221	0.13047	0.14035	0.076861	0.072259	0.012307	0.14688	0.19828	0.27319	0.23647	0.090558	0.11194	0.10401	0.15889
	0.37172	0.38659	0.43119	0.3903	0.12801	0.14337	0.19329	0.18433	0.16712	0.17715	0.2323	0.19219	0.27088	0.31111	0.29233	0.26819	0.16791	0.19813	0.25186	0.26361	0.10458	0.052297	0.04844	0.028854
	0.53901	0.49755	0.46991	0.4607	0.12836	0.1489	0.21437	0.20025	0.26487	0.3046	0.37611	0.41584	0.27657	0.26765	0.23865	0.22304	0.25369	0.26638	0.40083	0.37546	0.81433	0.76872	0.72312	0.65146
	0.21144	0.20078	0.18123	0.17768	0.065223	0.078268	0.11479	0.11023	0.25794	0.33274	0.47203	0.43334	0.53234	0.49907	0.4753	0.4753	0.22538	0.25468	0.33131	0.3854	0.29009	0.3104	0.33071	0.36552
	0.0338	0.012757	0.018399	0.020854	0.28917	0.32387	0.44532	0.50894	0.18099	0.14561	0.16363	0.21857	0.10036	0.062013	0.042765	0.047241	0.26295	0.28924	0.43913	0.42072	0.12824	0.17535	0.14035	0.12714
	0.012445	0.010663	0.0088704	0.0090044	0.069417	0.086077	0.10343	0.10968	0.041179	0.037557	0.063709	0.090487	0.1679	0.15279	0.17126	0.15615	0.23277	0.27001	0.37243	0.4283	0.24745	0.25353	0.22311	0.20282
	0.025162	0.032992	0.023168	0.017335	0.16419	0.20195	0.29718	0.32017	0.047086	0.053348	0.097003	0.14545	0.13421	0.14859	0.13061	0.11983	0.16864	0.21586	0.28332	0.32211	0.30613	0.30307	0.34899	0.34899
	0.042527	0.030546	0.024716	0.031513	0.13983	0.15661	0.22373	0.23073	0.051209	0.030877	0.050299	0.076536	0.46566	0.43291	0.38198	0.36379	0.20111	0.22323	0.27954	0.32378	0.54792	0.55887	0.48764	0.55339
	0.13938	0.075285	0.093261	0.095529	0.27339	0.3472	0.45382	0.48663	0.046097	0.054214	0.23756	0.087919	0.33192	0.34188	0.35847	0.3286	0.16945	0.22198	0.29654	0.33043	0.082206	0.067587	0.06637	0.047967
	0.113	0.0415	0.034018	0.038477	0.29	0.31899	0.44949	0.48429	0.2945	0.2883	0.3286	0.31	0.17712	0.15862	0.14672	0.13218	0.16311	0.20062	0.26586	0.2887	0.082206	0.067587	0.06637	0.047967
	0.042527	0.030546	0.024716	0.031513	0.12448	0.15809	0.23402	0.26514	0.52633	0.60002	0.62634	0.58949	0.35308	0.35308	0.32127	0.31809	0.12749	0.15171	0.20016	0.17466	0.082206	0.067587	0.06637	0.047967
	0.20322	0.22283	0.19609	0.17826	0.23364	0.27336	0.3785	0.34111	0.67183	0.63027	0.72723	0.6926	0.64804	0.66587	0.59453	0.59453	0.1626	0.21138	0.26016	0.21951	0.053295	0.060756	0.062355	0.057559
	0.37277	0.40846	0.3807	0.39656	0.17714	0.20549	0.2976	0.33657	0.11506	0.11045	0.12771	0.11045	0.27777	0.27248	0.25131	0.26454	0.24248	0.31037	0.45586	0.40494	0.51694	0.53557	0.49366	0.46571
	0.5946	0.60582	0.54973	0.56094	0.06284	0.069753	0.085463	0.091747	0.3088	0.33968	0.35512	0.32424	0.35049	0.36385	0.32045	0.3338	0.4888	0.4888	0.56211	0.62566	0.3067	0.32343	0.26581	0.18588
	0.17374	0.19386	0.18105	0.18288	0.21512	0.25384	0.34634	0.37216	0.3664	0.39571	0.37372	0.37372	0.081576	0.091773	0.086674	0.084975	0.70826	0.65868	0.70118	0.72951	0.3247	0.32981	0.28818	0.22339
	0.21936	0.20839	0.22374	0.20839	0.29731	0.37164	0.47272	0.51732	0.20889	0.21896	0.25671	0.25168	0.45625	0.45625	0.42115	0.4387	0.38851	0.44291	0.4701	0.44291	0.19353	0.1974	0.21869	0.22836
	0.091103	0.085918	0.076289	0.074067	0.22976	0.30099	0.36991	0.42046	0.31596	0.34755	0.33175	0.32543	0.42487	0.37446	0.38849	0.30872	0.39157	0.39587	0.44751	0.4303	0.22158	0.21967	0.21012	0.19101
	0.54682	0.53041	0.50307	0.57416	0.24201	0.3122	0.44289	0.45741	0.053288	0.054887	0.062347	0.063946	0.039302	0.068812	0.032261	0.025224	0.22748	0.2434	0.37306	0.33211	0.40391	0.41726	0.37721	0.33381
	0.35803	0.36519	0.32223	0.37235	0.2431	0.26011	0.36221	0.42056	0.13918	0.17676	0.21155	0.18511	0.12461	0.11963	0.10841	0.10343	0.25511	0.3291	0.46941	0.43624	0.27312	0.31136	0.33867	0.31136
	0.34677	0.36328	0.34346	0.33025	0.21683	0.22985	0.36428	0.41849	0.25149	0.28167	0.37221	0.31185	0.095851	0.1005	0.09492	0.093059	0.15053	0.1716	0.24536	0.21375	0.30039	0.26134	0.29738	0.30039
	0.098874	0.10234	0.091068	0.086731	0.191	0.23493	0.31133	0.32088	0.14378	0.18691	0.24442	0.22717	0.20822	0.2063	0.21786	0.1928	0.17004	0.19895	0.28227	0.31798	0.072388	0.078903	0.076731	0.075284
	0.76236	0.71471	0.66111	0.5956	0.1659	0.20738	0.28535	0.3036	0.075575	0.095224	0.13074	0.11563	0.44294	0.42609	0.37072	0.24073	0.17638	0.21695	0.31925	0.27868	0.47275	0.48104	0.43957	0.41469
	0.063983	0.056136	0.061569	0.060361	0.16192	0.17001	0.24935	0.26878	0.098209	0.12473	0.16794	0.17776	0.24144	0.21803	0.18231	0.12318	0.19785	0.24137	0.32645	0.36206	0.37357	0.37691	0.38358	0.33355
	0.063388	0.061829	0.054035	0.051957	0.19928	0.23714	0.31287	0.34276	0.33688	0.44805	0.55585	0.49858	0.063625	0.061298	0.051987	0.038796	0.10729	0.13089	0.16737	0.18668	0.51195	0.48115	0.43881	0.38492
	0.023639	0.024333	0.011477	0.030626	0.12732	0.14005	0.17188	0.17952	0.18229	0.19687	0.26979	0.30625	0.25911	0.27397	0.2162	0.16504	0.23741	0.25878	0.36799	0.4131	0.21265	0.18501	0.2084	0.21265
	0.047205	0.095812	0.051992	0.026305	0.21369	0.27566	0.39747	0.44448	0.15786	0.17681	0.26048	0.27468	0.080286	0.087538	0.07925	0.051797	0.21187	0.25213	0.35383	0.31781	0.1314	0.1409	0.11952	0.079155
	0.14391	0.16466	0.1347	0.10387	0.15829	0.18361	0.22477	0.24693	0.088816	0.099474	0.15099	0.15987	0.47599	0.4957	0.43656	0.28165	0.10807	0.12537	0.15887	0.13293	0.2811	0.30259	0.2563	0.16535
	0.017322	0.023762	0.019537	0.02032	0.13182	0.15818	0.20168	0.21354	0.22099	0.25856	0.3779	0.36022	0.1635	0.15748	0.13166	0.086055	0.50941	0.54507	0.59092	0.64186	0.70673	0.77602	0.6998	0.69287
	0.14391	0.16466	0.1347	0.10387	0.23296	0.27489	0.37507	0.41467	0.28838	0.3028	0.37489	0.43257	0.19161	0.20807	0.17986	0.11755	0.4331	0.42443	0.47207	0.47641	0.14159	0.15292	0.14301	0.16283
	0.1822	0.11431	0.085978	0.038645	0.20751	0.27391	0.33409	0.37144	0.34595	0.39439	0.54661	0.57428	0.12899	0.13669	0.12032	0.09626	0.11939	0.15879	0.2352	0.26146	0.087569	0.013328	0.0083619	0.0079483
	0.52711	0.54148	0.50794	0.47919	0.16986	0.20892	0.26837	0.27856	0.19421	0.23888	0.2952	0.30686	0.37771	0.35294	0.29928	0.2064	0.1283	0.14882	0.23222	0.25146	0.087569	0.013328	0.0083619	0.0079483
	0.39689	0.4009	0.37685	0.4009	0.098259	0.10612	0.16704	0.14248	0.15698	0.17424	0.24645	0.22761	0.19692	0.21866	0.18669	0.12787	0.11184	0.12414	0.189	0.16999	0.087569	0.013328	0.0083619	0.0079483
	0.40826	0.36001	0.41197	0.37115	0.15912	0.17344	0.25618	0.22118	0.28599	0.34032	0.42326	0.36892	0.17166	0.18047	0.16396	0.11004	0.085426	0.093969	0.11789	0.10849	0.070105	0.035755	0.024915	0.023631
	0.36571	0.33703	0.35854	0.35854	0.18504	0.2498	0.33862	0.37933	0.20118	0.25952	0.3581	0.33195	0.29487	0.33026	0.29782	0.30962	0.087243	0.094222	0.15093	0.17274	0.091925	0.020059	0.021952	0.029663
	0.45506	0.41951	0.40529	0.35552	0.24942	0.29432	0.40407	0.45644	0.072261	0.095385	0.14091	0.15608	0.15648	0.14956	0.14125	0.13848	0.13397	0.1755	0.25053	0.28402	0.24076	0.21832	0.20608	0.20404
	0.081723	0.074849	0.082487	0.076377	0.17836	0.22651	0.31747	0.34244	0.22411	0.2891	0.35409	0.31599	0.57228	0.62484	0.57812	0.58396	0.29391	0.37032	0.52022	0.54373	0.37803	0.34653	0.33078	0.31503
	0.23439	0.21627	0.17761	0.12082	0.1093	0.12023	0.1869	0.18034	0.095817	0.11402	0.17151	0.14756	0.055115	0.06322	0.055655	0.054034	0.2364	0.28604	0.43734	0.46098	1.0704	0.24688	0.18709	0.43661
	0.35413	0.39297	0.34956	0.22847	0.081358	0.10983	0.13587	0.15214	0.17939	0.23141	0.32648	0.29061	0.14586	0.11571	0.057188	0.044505	0.081887	0.093351	0.14658	0.1564	0.71361	0.16459	0.12473	0.29107
	0.28809	0.31803	0.28622	0.18707	0.13573	0.15609	0.2131	0.19546	0.2219	0.25075	0.32841	0.35504	0.07783	0.03173	0.016851	0.01493	0.21718	0.28016	0.41264	0.38658	0.71361	0.16459	0.12473	0.29107
	0.057322	0.062645	0.054456	0.040944	0.19821	0.2319	0.31515	0.29929	0.24206	0.28079	0.3994	0.37761	0.097239	0.11571	0.057188	0.044505	0.22131	0.25229	0.34524	0.31425	0.22083	0.23357	0.20384	0.21234
	0.21577	0.23273	0.20807	0.15412	0.25487	0.28801	0.44348	0.46132	0.21633	0.24662	0.36776	0.34829	0.07783	0.03173	0.016851	0.01493	0.11909	0.12504	0.19411	0.16791	0.41661	0.38511	0.3536	0.3501
	0.49737	0.4232	0.34757	0.13706	0.25694	0.30833	0.44964	0.47534	0.020042	0.025187	0.021409	0.030064	0.097239	0.11571	0.057188	0.044505	0.27111	0.34702	0.47715	0.50969	0.35719	0.33297	0.31784	0.3027
	0.41166	0.36969	0.26386	0.088915	0.1303	0.15375	0.19936	0.21239	0.040112	0.060224	0.14446	0.085711	0.07783	0.03173	0.016851	0.01493	0.2241	0.29582	0.35184	0.38994	0.50179	0.50179	0.43854	0.42167
	0.90391	0.55871	0.38297	0.21645	0.20492	0.21516	0.30942	0.33606	0.057798	0.10503	0.53735	0.25701	0.30315	0.28631	0.2442	0.28069	0.34874	0.39757	0.50568	0.54753	0.1811	0.16959	0.14342	0.10468
	0.10904	0.14007	0.13034	0.089566	0.13938	0.1798	0.269	0.24252	0.011138	0.0087354	0.018616	0.015978	0.52598	0.55641	0.49556	0.4347	0.083863	0.090572	0.11154	0.12999	0.51456	0.48544	0.42395	0.32362
	0.48905	0.43655	0.38682	0.2763	0.23406	0.25981	0.37918	0.323	0.1696	0.18486	0.18486	0.17808	0.35216	0.37825	0.35542	0.32608	0.31314	0.36951	0.51042	0.58871	0.66186	0.59704	0.49469	0.34117
	0.30656	0.34335	0.30248	0.20438	0.094174	0.10642	0.13278	0.15256	0.56847	0.65374	0.73901	0.72196	0.20295	0.21918	0.20092	0.18062	0.24846	0.27579	0.4348	0.37517	0.27053	0.25308	0.2138	0.14545
	0.19725	0.22227	0.19431	0.1472	0.13938	0.15472	0.21326	0.24532	0.447	0.45942	0.45114	0.41389	0.66968	0.68588	0.61027	0.54006	0.1817	0.24166	0.35431	0.33978	0.52191	0.48223	0.41203	0.30521
	0.26631	0.29635	0.2603	0.20023	0.23265	0.27686	0.36992	0.34898	0.24017	0.26659	0.29541	0.30741	0.16222	0.15573	0.1606	0.14437	0.11198	0.15005	0.19372	0.21611	0.31537	0.41629	0.56136	0.53298
	0.067759	0.072432	0.05888	0.04673	0.30514	0.37532	0.48212	0.52789	0.34254	0.38707	0.34596	0.35624	0.36153	0.35129	0.32742	0.34106	0.20882	0.24224	0.35918	0.4093	0.14224	0.16216	0.17354	0.17211
	0.08446	0.092593	0.083209	0.062563	0.081908	0.10976	0.163	0.17528	0.092602	0.091676	0.093528	0.093528	0.54191	0.59949	0.48772	0.33869	0.17717	0.22501	0.33663	0.36498	0.18818	0.19759	0.25592	0.23522
	0.14061	0.15591	0.12243	0.09565	0.23571	0.31349	0.44077	0.4997	0.44888	0.41837	0.45759	0.4358	0.40053	0.42342	0.35018	0.22887	0.12848	0.15033	0.20557	0.21457	0.39525	0.45454	0.50592	0.4664
	0.093605	0.086955	0.072122	0.05115	0.11084	0.11749	0.18177	0.20394	0.21763	0.19843	0.18136	0.21337	0.51698	0.47835	0.42784	0.29711	0.20868	0.25459	0.30885	0.32555	0.15098	0.1857	0.27176	0.25817
	0.20276	0.21889	0.17857	0.11521	0.12833	0.17324	0.23484	0.25152	0.34914	0.42595	0.51672	0.56909	0.49027	0.54934	0.44597	0.29535	0.25903	0.31861	0.41445	0.43776	0.15117	0.13474	0.12159	0.082158
	0.12192	0.18582	0.07776	0.029596	0.19589	0.24682	0.32518	0.36044	0.22197	0.35359	0.46671	0.5396	0.42521	0.47907	0.43655	0.28347	0.13013	0.14965	0.19389	0.21211	0.16814	0.16982	0.18327	0.18159
	0.064316	0.059194	0.055779	0.056917	0.13746	0.15395	0.21169	0.23368	0.50301	0.50804	0.48289	0.44768	0.39943	0.42083	0.35901	0.23775	0.096933	0.11438	0.15606	0.16091	0.064902	0.031735	0.031735	0.059198
	0.22044	0.21635	0.20207	0.20411	0.34083	0.35787	0.48738	0.46012	0.13633	0.15128	0.13017	0.087956	0.19619	0.17601	0.14014	0.11211	0.10861	0.12382	0.15206	0.16074	0.15295	0.14989	0.13001	0.12389
	0.23469	0.21717	0.19265	0.17514	0.29457	0.39178	0.57736	0.6186	0.38567	0.59467	0.61527	0.59317	0.62024	0.65449	0.56317	0.38052	0.1379	0.15169	0.21513	0.19858	0.065489	0.071122	0.069995	0.07723
	0.11143	0.11792	0.10602	0.10819	0.12816	0.15892	0.20762	0.2166	0.016173	0.019183	0.011816	0.019466	0.18939	0.17875	0.13726	0.1064	0.12961	0.13998	0.19831	0.18146	0.0046478	0.063299	0.040971	0.010175
	0.18733	0.21543	0.20419	0.18921	0.12867	0.1544	0.20844	0.22131	0.31585	0.28521	0.2992	0.16315	0.33989	0.31912	0.25681	0.18883	0.19502	0.22038	0.34324	0.31984	0.011438	0.053349	0.077265	0.056237
	0.13327	0.11994	0.10867	0.10251	0.25859	0.27927	0.38788	0.35168	0.03921	0.043337	0.042508	0.029693	0.45618	0.49869	0.42218	0.28334	0.1887	0.23588	0.35476	0.32079	0.011438	0.053349	0.077265	0.056237
	0.19166	0.20943	0.16881	0.12693	0.10375	0.13591	0.17844	0.19193	0.31585	0.28521	0.2992	0.16315	0.30923	0.33888	0.28381	0.2118	0.18494	0.22008	0.33289	0.37172	0.18335	0.12887	0.085138	0.049336
	0.013036	0.0083048	0.0059995	0.0052359	0.079656	0.086028	0.10754	0.12347	0.01681	0.016537	0.021955	0.040701	0.56317	0.58157	0.47851	0.36808	0.28912	0.36718	0.55511	0.59558	0.31732	0.3256	0.30904	0.27593
	0.14867	0.11801	0.10939	0.098847	0.19489	0.23582	0.33911	0.3586	0.064843	0.061502	0.14385	0.060342	0.48762	0.53352	0.42165	0.28684	0.10792	0.13598	0.20073	0.20613	0.41734	0.44238	0.49663	0.47994
	0.055192	0.033356	0.02452	0.026825	0.16546	0.20683	0.3061	0.33092	0.43092	0.4223	0.41799	0.4697	0.17665	0.032511	0.02125	0.0097392	0.28064	0.36483	0.46305	0.52198	0.1123	0.11791	0.12802	0.13139
	0.04638	0.056281	0.049594	0.048849	0.092932	0.10408	0.15984	0.16449	0.38423	0.38423	0.44187	0.41881	0.24604	0.25673	0.23534	0.21394	0.24074	0.26	0.38038	0.36352	0.63555	0.69275	0.75631	0.83258
	0.04638	0.056281	0.049594	0.048849	0.17722	0.23747	0.31368	0.33849	0.37605	0.35724	0.38357	0.41365	0.34181	0.36337	0.33257	0.30794	0.12386	0.15234	0.20932	0.22046	0.064902	0.073916	0.031735	0.059198
	0.059369	0.052279	0.037071	0.048434	0.084087	0.093336	0.13874	0.12109	0.38407	0.37255	0.41864	0.39176	0.23786	0.25451	0.245	0.22121	0.28773	0.30499	0.46612	0.39994	0.10403	0.032614	0.013501	0.041788
	0.21721	0.12831	0.083573	0.048416	0.096171	0.10098	0.15772	0.17022	0.18191	0.21284	0.27833	0.26923	0.094938	0.10606	0.094196	0.07417	0.2598	0.30137	0.41308	0.43906	0.52854	0.58035	0.48363	0.34545
	0.58538	0.50628	0.47463	0.52737	0.33442	0.40465	0.60195	0.55179	0.094281	0.12634	0.16216	0.18102	0.21032	0.22603	0.18373	0.12087	0.11393	0.12874	0.17773	0.17089	0.10218	0.1129	0.095241	0.063073
	0.57531	0.60859	0.54678	0.47546	0.27697	0.34068	0.43208	0.44593	0.023529	0.026523	0.094452	0.024067	0.27692	0.25022	0.21086	0.14057	0.12019	0.13942	0.20312	0.19231	0.38251	0.39902	0.35224	0.27519
	0.24757	0.26968	0.24094	0.22105	0.094777	0.12037	0.15069	0.15828	0.023546	0.024311	0.070397	0.025066	0.36612	0.39483	0.34937	0.23929	0.14452	0.1662	0.22979	0.2399	0.18777	0.20234	0.18453	0.16187
	0.05932	0.059879	0.062678	0.055962	0.11091	0.11978	0.15749	0.18078	0.04246	0.032695	0.02903	0.042273	0.36943	0.33799	0.28101	0.19651	0.095218	0.10664	0.15901	0.14568	0.26265	0.28976	0.23215	0.16945
	0.37047	0.35324	0.32165	0.28719	0.14267	0.15836	0.23255	0.22541	0.59037	0.55783	0.52529	0.46486	0.51713	0.46865	0.39054	0.26934	0.30851	0.33011	0.41649	0.36713	0.10174	0.10784	0.13734	0.11191
	0.14137	0.12828	0.11126	0.1309	0.18266	0.21006	0.31235	0.29591	0.25056	0.24023	0.26347	0.25831	0.2031	0.18795	0.15561	0.10105	0.24704	0.32115	0.4175	0.45702	0.2767	0.27422	0.24211	0.24705
	0.4457	0.43456	0.38256	0.37142	0.2532	0.26586	0.35194	0.38486	0.055605	0.06061	0.055605	0.052825	0.30334	0.27577	0.24451	0.18384	0.12657	0.14555	0.18732	0.21136	0.15143	0.14261	0.10656	0.080121
	0.066921	0.072949	0.065112	0.060289	0.19059	0.24777	0.29923	0.32591	0.29672	0.28782	0.27298	0.28188	0.10997	0.10519	0.09144	0.059765	0.14354	0.15646	0.22248	0.19952	0.085231	0.096965	0.077202	0.061761
	0.76818	0.73125	0.70909	0.73863	0.1093	0.13225	0.1705	0.1858	0.78206	0.70964	0.6662	0.72413	0.05377	0.060118	0.054517	0.03734	0.088491	0.09557	0.12831	0.12123	0.34789	0.3258	0.26506	0.18407
	0.39398	0.39398	0.36338	0.38251	0.25724	0.28296	0.38586	0.3447	0.2783	0.30891	0.35066	0.3757	0.50306	0.48648	0.37315	0.27641	0.27053	0.28677	0.43826	0.37604	0.25249	0.22628	0.18903	0.13798
	0.45479	0.43042	0.46697	0.40606	0.22493	0.3014	0.41611	0.43411	0.51156	0.58318	0.64968	0.58829	0.27063	0.25259	0.2135	0.15035	0.1834	0.20174	0.27143	0.23658	0.49534	0.44914	0.35675	0.25665
	0.062954	0.06533	0.059391	0.059391	0.28712	0.31296	0.47662	0.43929	0.4506	0.40267	0.35793	0.31958	0.33813	0.31813	0.25814	0.18179	0.2799	0.2883	0.31069	0.3051	0.25509	0.23102	0.17688	0.12032
	0.13128	0.13916	0.1094	0.087523	0.30946	0.37754	0.48895	0.50442	0.29603	0.28715	0.33155	0.33451	0.4423	0.4938	0.412	0.30294	0.14154	0.15994	0.17551	0.18259	0.45795	0.42292	0.33283	0.25025
	0.063566	0.072318	0.059881	0.046063	0.090783	0.10622	0.14435	0.16432	0.44139	0.50243	0.46487	0.46956	0.23249	0.25121	0.19816	0.15603	0.42839	0.4798	0.50122	0.47123	0.17328	0.15767	0.12072	0.082122
	0.50276	0.56694	0.4778	0.35657	0.34466	0.3619	0.44806	0.51699	0.20045	0.20646	0.22651	0.23452	0.19031	0.17588	0.13529	0.090194	0.059073	0.057012	0.066629	0.068689	0.20359	0.18851	0.14757	0.10772
	0.10101	0.090852	0.080691	0.059771	0.082029	0.10828	0.13453	0.14765	0.36819	0.40569	0.35455	0.34091	0.28605	0.29538	0.24097	0.15546	0.42253	0.45633	0.48591	0.49858	0.59721	0.57246	0.46416	0.30944
	0.12075	0.13125	0.1155	0.087497	0.23378	0.25949	0.36703	0.34599	0.40068	0.44074	0.4728	0.48482	0.22428	0.23167	0.18115	0.12323	0.30525	0.30525	0.35912	0.35912	0.44803	0.4082	0.33851	0.24891
	0.22614	0.20548	0.16743	0.10872	0.23832	0.27407	0.35748	0.41706	0.15408	0.19568	0.26194	0.29121	0.27006	0.26157	0.2208	0.16985	0.24994	0.26743	0.30492	0.28743	0.12261	0.11536	0.092411	0.060399
	0.12768	0.14364	0.12264	0.084002	0.14837	0.17063	0.21663	0.24037	0.26874	0.34937	0.50255	0.45686	0.29584	0.30598	0.26034	0.16905	0.19561	0.21713	0.23669	0.24843	0.39698	0.44461	0.48034	0.48034
	0.30416	0.33389	0.28815	0.22869	0.079594	0.097104	0.12337	0.1377	0.15837	0.19637	0.27556	0.26606	0.098101	0.094199	0.080821	0.055739	0.064441	0.081196	0.09924	0.10697	0.1731	0.19041	0.20598	0.20079
	0.13888	0.14808	0.12049	0.091976	0.17385	0.20688	0.26251	0.27989	0.051468	0.024436	0.045903	0.03945	0.11488	0.12389	0.10887	0.075082	0.14588	0.19548	0.26987	0.28009	0.060602	0.069692	0.075753	0.077571
	0.12267	0.11361	0.10246	0.0697	0.19352	0.2361	0.35995	0.39672	0.034415	0.066868	0.086297	0.07837	0.41832	0.468	0.38433	0.26145	0.27857	0.30643	0.48471	0.45129	0.073509	0.076449	0.078655	0.078655
	0.2653	0.28942	0.24635	0.17227	0.25764	0.27052	0.40965	0.46633	0.016607	0.013731	0.016528	0.018142	0.69336	0.73212	0.58569	0.43066	0.081637	0.10939	0.14858	0.15919	0.33187	0.31175	0.32516	0.33522
	0.54077	0.50754	0.4018	0.30211	0.22815	0.27606	0.42208	0.47912	0.034415	0.066868	0.086297	0.07837	0.50676	0.47454	0.41596	0.29293	0.10429	0.11785	0.15852	0.17938	0.26751	0.28617	0.30795	0.31106
	0.51356	0.54527	0.45333	0.31701	0.14744	0.19462	0.28603	0.30077	0.016607	0.013731	0.016528	0.018142	0.12895	0.12531	0.11147	0.072856	0.21491	0.27939	0.35891	0.36965	0.55268	0.58031	0.60795	0.58584
	0.23847	0.22507	0.1956	0.13397	0.15969	0.17087	0.22516	0.21717	0.28506	0.28506	0.31357	0.32497	0.21092	0.21931	0.18216	0.11984	0.27796	0.35856	0.46697	0.51422	0.39654	0.45206	0.47982	0.5393
	0.1447	0.14879	0.12426	0.081751	0.11681	0.14134	0.18222	0.20208	0.48962	0.50921	0.50431	0.48962	0.28158	0.30183	0.2595	0.18404	0.157	0.17741	0.24806	0.23079	0.32681	0.34968	0.37583	0.36929
	0.1557	0.16751	0.14926	0.10738	0.14992	0.16791	0.26535	0.27885	0.60195	0.59593	0.53573	0.57787	0.34048	0.32867	0.28734	0.19681	0.27534	0.30563	0.47083	0.45155	0.47717	0.51736	0.53745	0.50229
	0.053929	0.060766	0.050511	0.037978	0.079425	0.096899	0.14614	0.13979	0.26827	0.28033	0.30445	0.30143	0.35581	0.37534	0.31242	0.21696	0.07579	0.10156	0.13642	0.12657	0.26825	0.31385	0.46944	0.44798
	0.15283	0.17351	0.15168	0.11491	0.18536	0.23725	0.29842	0.34105	0.25099	0.28166	0.26493	0.27887	0.58942	0.52802	0.45742	0.30699	0.11292	0.1468	0.17841	0.18971	0.13144	0.1551	0.21424	0.22213
	0.29324	0.31926	0.26721	0.17351	0.073132	0.092877	0.12067	0.13017	0.36365	0.40001	0.4291	0.38546	0.20003	0.22058	0.17263	0.13701	0.3573	0.43948	0.53595	0.50379	0.25115	0.33906	0.49477	0.43199
	0.13357	0.12471	0.11364	0.073794	0.27044	0.28396	0.37321	0.4327	0.39441	0.43149	0.3843	0.3371	0.090741	0.1	0.079013	0.061729	0.098725	0.13328	0.16783	0.15401	0.25098	0.32376	0.41913	0.39654
	0.092426	0.1048	0.093154	0.072776	0.28671	0.30678	0.40713	0.36125	0.22487	0.25185	0.26759	0.28108	0.26189	0.24414	0.21011	0.14796	0.31677	0.38012	0.47198	0.4308	0.11158	0.1272	0.15956	0.14282
	0.21893	0.23059	0.18784	0.12955	0.2387	0.28883	0.43205	0.39625	0.17431	0.19174	0.20395	0.19523	0.082712	0.090484	0.07161	0.055512	0.14178	0.17581	0.23394	0.22118	0.30069	0.40593	0.50516	0.436
	0.2438	0.2284	0.18734	0.12831	0.18069	0.19876	0.27284	0.262	0.11474	0.10936	0.082138	0.054107	0.47607	0.44536	0.35833	0.25595	0.14225	0.1707	0.20768	0.18634	0.15255	0.18306	0.22272	0.18611
	0.10292	0.11507	0.090766	0.071469	0.1919	0.20725	0.3128	0.33391	0.021213	0.0192	0.021342	0.019662	0.16365	0.17327	0.14974	0.10696	0.23956	0.29705	0.38329	0.3234	0.4238	0.5128	0.70351	0.67808
	0.29624	0.33398	0.27548	0.18869	0.065101	0.07747	0.094397	0.10481	0.023487	0.041234	0.039888	0.023868	0.29681	0.32447	0.27285	0.18436	0.10944	0.12366	0.15212	0.14336	0.096506	0.11581	0.15634	0.1631
	0.078697	0.043638	0.035112	0.024558	0.11662	0.14228	0.17493	0.1831	0.3019	0.27577	0.32675	0.18646	0.16269	0.17813	0.15754	0.10297	0.24908	0.28395	0.37362	0.32629	0.46849	0.52002	0.54813	0.54344
	0.051014	0.028818	0.015709	0.018813	0.1309	0.13744	0.18064	0.18718	0.02268	0.016192	0.022187	0.023621	0.2028	0.22605	0.18342	0.12917	0.47984	0.46065	0.52783	0.58541	0.62786	0.54624	0.62158	0.60902
	0.075633	0.065036	0.030886	0.021294	0.12566	0.13697	0.18221	0.19855	0.3019	0.27577	0.32675	0.18646	0.098145	0.11187	0.091968	0.068633	0.24856	0.28087	0.30573	0.33804	0.2276	0.26857	0.32775	0.36189
	0.057694	0.060074	0.057153	0.055576	0.21347	0.28392	0.35223	0.39279	0.02268	0.016192	0.022187	0.023621	0.18124	0.17032	0.14848	0.10918	0.36475	0.3538	0.40852	0.4377	0.16024	0.18107	0.25318	0.27721
	0.034481	0.038655	0.031818	0.028744	0.1943	0.25454	0.37501	0.39055	0.050957	0.058935	0.072486	0.039104	0.11091	0.099236	0.084967	0.06486	0.56484	0.61567	0.66651	0.74558	0.5975	0.63335	0.68713	0.72896
	0.060191	0.046982	0.060197	0.035564	0.2455	0.32406	0.47627	0.50573	0.58245	0.59834	0.55598	0.5295	0.8239	0.80199	0.65298	0.43824	0.062832	0.062204	0.06346	0.072885	0.31647	0.30381	0.34812	0.31647
	0.058456	0.038327	0.054541	0.032878	0.18984	0.22211	0.29425	0.28475	0.095033	0.10106	0.061753	0.11034	0.56489	0.49882	0.42615	0.33035	0.39734	0.40529	0.45695	0.49668	0.29492	0.29197	0.32736	0.36275
	0.060191	0.046982	0.060197	0.035564	0.37271	0.43234	0.60379	0.55534	0.063819	0.063005	0.070463	0.042301	0.41538	0.43268	0.37211	0.28846	0.47127	0.50426	0.56552	0.60322	0.27306	0.28671	0.31675	0.35498
	0.058456	0.038327	0.054541	0.032878	0.25131	0.33926	0.42722	0.47999	0.3829	0.36758	0.39821	0.45182	0.33366	0.35478	0.29143	0.21118	0.26671	0.28271	0.44007	0.47741	0.27248	0.26976	0.29973	0.32971
	0.057694	0.060074	0.057153	0.055576	0.38574	0.43589	0.63648	0.70977	0.093627	0.10112	0.15168	0.13014	0.092815	0.089558	0.075989	0.054278	0.36556	0.40212	0.50448	0.58856	0.22139	0.2391	0.26567	0.28338
	0.034481	0.038655	0.031818	0.028744	0.18481	0.19406	0.31419	0.29016	0.21893	0.23864	0.37	0.34154	0.12344	0.12852	0.11499	0.08455	0.50541	0.58122	0.62165	0.65703	0.29847	0.31637	0.30444	0.34324
	0.67099	0.69374	0.64256	0.56864	0.094262	0.12254	0.1791	0.18758	0.019462	0.013924	0.011154	0.010821	0.19538	0.2024	0.17315	0.11699	0.53981	0.53442	0.56141	0.54521	0.44369	0.47475	0.52799	0.59454
	1.0782	1.0871	0.96232	0.89104	0.36285	0.41365	0.51887	0.58419	0.02487	0.037417	0.026117	0.031873	0.37124	0.40465	0.34897	0.31927	0.45613	0.45138	0.47513	0.47513	0.76297	0.80112	0.90793	0.95371
	0.48492	0.45135	0.40659	0.37302	0.17626	0.19036	0.23619	0.20975	0.05974	0.063324	0.057948	0.063324	0.32431	0.31251	0.29482	0.29482	0.20061	0.20864	0.22068	0.22469	0.12052	0.12414	0.1374	0.14222
	0.28975	0.27526	0.28685	0.26367	0.068831	0.081909	0.10531	0.12114	0.3974	0.34491	0.3974	0.3749	0.45643	0.42331	0.3865	0.36809	0.26568	0.28959	0.31616	0.35336	0.10346	0.10035	0.10035	0.10449
	0.59054	0.59054	0.54308	0.52727	0.09085	0.10629	0.14809	0.16989	0.21474	0.18253	0.21474	0.21045	0.65461	0.58622	0.54225	0.48852	0.24461	0.22749	0.2544	0.25195	0.27975	0.27416	0.30773	0.3385
	0.30988	0.29964	0.29451	0.2561	0.15289	0.16818	0.25991	0.29508	0.21006	0.24156	0.26887	0.26467	0.3668	0.34018	0.29877	0.29581	0.21748	0.21095	0.2414	0.22618	0.49343	0.53413	0.51378	0.50869
	0.35991	0.39102	0.33325	0.22217	0.23282	0.29568	0.41442	0.45633	0.38056	0.39997	0.39997	0.38832	0.84082	0.80394	0.73018	0.73756	0.6034	0.61547	0.70598	0.68787	0.11182	0.10287	0.11182	0.10511
	0.060076	0.065866	0.054285	0.03619	0.18516	0.21479	0.27959	0.2907	0.18993	0.16144	0.18423	0.17473	0.19683	0.1898	0.17398	0.17574	0.37247	0.38365	0.42834	0.46187	0.69704	0.66218	0.66915	0.72492
	0.15235	0.14597	0.12204	0.079763	0.13929	0.14625	0.22286	0.24793	0.4108	0.39026	0.39437	0.3574	0.068511	0.062251	0.050427	0.034777	0.20049	0.25061	0.38092	0.33281	0.062935	0.070487	0.074263	0.082445
	0.4377	0.48567	0.42871	0.29979	0.089571	0.097632	0.15496	0.14869	0.17642	0.17994	0.17994	0.17642	0.22262	0.22484	0.25378	0.26491	0.20617	0.23916	0.34018	0.35668	0.61964	0.66838	0.75192	0.69623
	0.21711	0.20068	0.17369	0.11736	0.12439	0.14305	0.1841	0.20898	0.079033	0.079665	0.072078	0.063226	0.040201	0.07034	0.063221	0.12819	0.24688	0.27404	0.42711	0.4592	0.28391	0.30379	0.34353	0.37192
	0.089991	0.087164	0.071145	0.047116	0.11012	0.11562	0.16187	0.16848	0.22232	0.22927	0.21537	0.23158	0.28291	0.18007	0.14959	0.077028	0.15019	0.16671	0.21927	0.18923	0.23375	0.24532	0.26152	0.23144
	0.26243	0.253	0.21529	0.15714	0.1621	0.17993	0.2707	0.29177	0.035799	0.032333	0.034964	0.030189	0.28291	0.18007	0.14959	0.077028	0.23013	0.25314	0.31758	0.26005	0.32316	0.35698	0.33443	0.37577
	0.1618	0.16969	0.13516	0.098659	0.079161	0.10687	0.13378	0.14487	0.24404	0.23837	0.21566	0.18918	0.057227	0.060088	0.065239	0.06066	0.16473	0.1812	0.24874	0.21085	0.53083	0.47626	0.50602	0.4961
	0.27938	0.298	0.26696	0.20695	0.24594	0.29021	0.41072	0.42548	0.10426	0.098913	0.086883	0.066833	0.458	0.46185	0.40797	0.38487	0.35636	0.46326	0.67351	0.74122	0.30732	0.2981	0.32576	0.31347
	0.16674	0.18744	0.16559	0.11499	0.10761	0.14204	0.21091	0.23028	0.066474	0.063275	0.052966	0.035548	0.3399	0.38213	0.31035	0.21112	0.08802	0.11443	0.15316	0.14787	0.16425	0.1626	0.17574	0.17739
	0.43489	0.40801	0.36648	0.24432	0.16615	0.21599	0.29574	0.319	0.054634	0.061695	0.052775	0.037166	0.53352	0.57581	0.46846	0.32532					0.43186	0.4189	0.47936	0.48368
	0.26596	0.28396	0.25196	0.19997	0.11744	0.15737	0.22078	0.24779	0.072172	0.078618	0.047104	0.06867	0.14066	0.15229	0.035756	0.013801					0.61634	0.67797	0.75193	0.79508
	0.53606	0.51789	0.4452	0.30286	0.089814	0.11406	0.16077	0.17514	0.056708	0.055283	0.049806	0.03815	0.058941	0.060013	0.051975	0.053583					0.087776	0.097431	0.10621	0.10182
	0.14793	0.15892	0.13993	0.09995	0.092359	0.10714	0.14316	0.15701	0.30593	0.28327	0.28327	0.28327	0.055808	0.092672	0.051622	0.0223					0.21731	0.18471	0.19558	0.226
	0.45693	0.4726	0.39949	0.2611	0.15193	0.17168	0.22941	0.23853	0.014546	0.0080792	0.0086503	0.0070466	0.33444	0.32002	0.30561	0.28831					0.40193	0.38585	0.418	0.38585
	0.26656	0.28457	0.22873	0.18011	0.12693	0.14724	0.20055	0.21832	0.43881	0.41403	0.36095	0.35388	0.94893	0.91621	0.80168	0.81804					0.11402	0.11402	0.10832	0.12314
	0.19244	0.21547	0.17888	0.13552	0.17594	0.21465	0.28326	0.31669	0.025169	0.034726	0.023891	0.023539	0.064743	0.051591	0.034121	0.0051453					0.39555	0.39951	0.43906	0.49444
	0.48903	0.4673	0.38308	0.27169	0.17195	0.18914	0.23213	0.22009	0.027069	0.026159	0.031601	0.027192	0.58967	0.53138	0.45596	0.34283					0.1573	0.16673	0.18875	0.17774
	0.34533	0.35567	0.29364	0.20679	0.088716	0.10025	0.1384	0.11622	0.027069	0.026159	0.031601	0.027192	0.33445	0.35688	0.27531	0.20393					0.28662	0.25223	0.28089	0.29522
	0.28405	0.27469	0.22787	0.15607	0.17366	0.21708	0.32475	0.34733	0.058198	0.040719	0.11705	0.051463	0.55762	0.58597	0.46626	0.31504					0.20028	0.17193	0.1965	0.18894
	0.32183	0.34194	0.29948	0.22349	0.086742	0.10149	0.13532	0.14746	0.10686	0.046096	0.01994	0.021381	0.29718	0.27049	0.22244	0.17795					0.31131	0.34555	0.32376	0.37046
	0.13285	0.1271	0.10484	0.071811	0.21903	0.22998	0.31322	0.26941	0.030616	0.045405	0.03119	0.032865	0.063287	0.071045	0.06247	0.04083					0.22558	0.291	0.39702	0.35191
	0.34298	0.36441	0.29772	0.23818	0.093645	0.11425	0.17512	0.18074	0.030616	0.045405	0.03119	0.032865	0.21903	0.22627	0.20817	0.18102					0.22796	0.23935	0.30546	0.28039
	0.30767	0.32949	0.28803	0.21821	0.097056	0.10385	0.13782	0.132	0.44113	0.39294	0.35217	0.3707	0.27733	0.30621	0.25999	0.19259					0.62917	0.69209	0.71725	0.66063
	0.35345	0.36704	0.32626	0.22657	0.064125	0.084645	0.10324	0.11542	0.48743	0.4324	0.38916	0.39309	0.33911	0.37367	0.31751	0.216					0.38664	0.41758	0.45624	0.49877
	0.30929	0.29915	0.24844	0.16901	0.35011	0.40613	0.49365	0.56718	0.42567	0.37722	0.34954	0.34608	0.25353	0.2821	0.25174	0.17854					0.13479	0.14018	0.12266	0.13883
	0.12972	0.13842	0.11785	0.079095	0.098737	0.12145	0.15798	0.17871	0.22755	0.037032	0.024586	0.018803	0.39034	0.3668	0.29815	0.19615					0.29808	0.29808	0.25381	0.29513
	0.42559	0.45139	0.39722	0.25794	0.26649	0.3571	0.509	0.55963	0.028458	0.041607	0.033364	0.022257	0.48639	0.50912	0.4773	0.45457					0.36251	0.41688	0.45313	0.43138
	0.18364	0.19556	0.15383	0.11925	0.13095	0.14536	0.20428	0.17547	0.017351	0.036367	0.020793	0.019596	0.19128	0.18646	0.16717	0.16074					0.12161	0.13986	0.14715	0.14837
	0.16247	0.17992	0.14502	0.10904	0.21503	0.22578	0.30534	0.33329	0.22151	0.098177	0.10389	0.044683	0.34539	0.3074	0.31085	0.28322					0.16428	0.17906	0.18071	0.19385
	0.3396	0.38881	0.34944	0.24608	0.12925	0.14735	0.22878	0.24171	0.040346	0.026103	0.017532	0.020716	0.66751	0.69704	0.60844	0.59072					0.39215	0.42261	0.43784	0.38073
	0.11433	0.10248	0.087081	0.059239	0.22193	0.23747	0.36397	0.41945	0.1655	0.14333	0.14186	0.14777	0.09232	0.10245	0.087254	0.056293					0.37618	0.34233	0.37242	0.35738
	0.3965	0.38275	0.31399	0.22919	0.095522	0.1003	0.12513	0.13469	0.029726	0.011112	0.015898	0.010288	0.23892	0.24758	0.22161	0.17313					0.28894	0.30006	0.30561	0.27783
	0.061877	0.06503	0.052024	0.039412	0.093649	0.10489	0.16576	0.17138	0.34082	0.30106	0.26698	0.28402	0.22065	0.24549	0.21042	0.14613					0.42298	0.46105	0.50335	0.54988
	0.11729	0.10509	0.09356	0.067797	0.13965	0.15082	0.20109	0.22623	0.42653	0.3932	0.34322	0.33322	0.4906	0.47197	0.40366	0.31051					0.36584	0.37879	0.36908	0.32375
	0.80317	0.77698	0.67659	0.43651	0.21911	0.2454	0.33523	0.38344	0.53372	0.49526	0.47122	0.48083	0.41224	0.4369	0.39462	0.35234					0.29934	0.32628	0.35921	0.38914
	0.53225	0.51517	0.42979	0.28463	0.31558	0.34398	0.47336	0.44496	0.75218	0.67179	0.58567	0.57418	0.33104	0.3011	0.243	0.17608					0.44419	0.44419	0.49749	0.48861
	0.15889	0.14978	0.1346	0.1012	0.18939	0.22538	0.3106	0.35416	0.22988	0.053078	0.018146	0.012115	0.080888	0.0748	0.059144	0.043488					0.34201	0.31465	0.33175	0.30439
	0.1939	0.18313	0.14866	0.10772	0.091708	0.097211	0.12105	0.11005	0.05986	0.027044	0.014906	0.018471	0.22076	0.2501	0.19298	0.15438					0.066402	0.084331	0.10824	0.10027
	0.098146	0.090858	0.07531	0.048587	0.20404	0.2224	0.32646	0.28769	0.06669	0.020395	0.018598	0.015904	0.43377	0.45505	0.40449	0.26611					0.22438	0.28271	0.36125	0.31637
	0.14137	0.14942	0.12437	0.089472	0.35709	0.37852	0.53207	0.5035	0.14828	0.022135	0.027759	0.016189	0.1189	0.11353	0.099725	0.076712					0.10659	0.11938	0.18547	0.16841
	0.091385	0.095309	0.082975	0.056064	0.12024	0.13707	0.18516	0.20921	0.77386	0.79354	0.70828	0.65582	0.14984	0.16869	0.14042	0.094239					0.07682	0.084502	0.09372	0.092184
	0.19606	0.17612	0.15065	0.11077	0.12982	0.15708	0.20901	0.2155	0.69222	0.66989	0.59174	0.55824	0.39311	0.4138	0.33564	0.22989					0.21663	0.24696	0.23829	0.24262
	0.52371	0.54579	0.46692	0.31549	0.26304	0.32879	0.44716	0.47346	0.34452	0.34452	0.29919	0.30221	0.25023	0.23098	0.20623	0.13749					0.070829	0.063746	0.070829	0.070829
	0.66746	0.72308	0.62111	0.46352	0.25623	0.28697	0.38946	0.41765	0.34508	0.33128	0.28297	0.27607	0.20392	0.23148	0.18739	0.13779					0.33896	0.37286	0.38642	0.43048
[truncated: 682 more rows]

## Sheet: Figure 5
	Figure 5a			Figure 5b			Figure 5c						Figure 5d					Figure 5e					Figure 5k
[truncated: 679 more rows]

[truncated: 7 more sheets: Figure 6, Figure 7, Supplementary Figure 1, Supplementary Figure 3, Supplementary Figure 4, Supplementary Figure 5, Supplementary Figure 7]
